# Supplementary material for: Brown remodeling of white adipose tissue protects against abdominal aortic aneurysm via batokine FSTL1
Source: EMBO Mol Med. 2025 Oct 9;17(11):3080–109. doi: 10.1038/s44321-025-00318-z (PMC12603302; doi:10.1038/s44321-025-00318-z)
Supplement: Supplementary file 2 — Source data Fig. 1 [file 44321_2025_318_MOESM2_ESM.zip]

Archive with 55 entries (41 files):
- Figure 1/
- Figure 1/Figure 1A/
- Figure 1/Figure 1A/AAA Merge.tif
- Figure 1/Figure 1A/AAA Perilipin 1.tif
- Figure 1/Figure 1A/AAA UCP-1.tif
- Figure 1/Figure 1A/non AAA Merge.tif
- Figure 1/Figure 1A/non AAA Perilipin 1.tif
- Figure 1/Figure 1A/non AAA UCP-1.tif
- Figure 1/Figure 1B/
- Figure 1/Figure 1B/Figure 1B.xlsx
- Figure 1/Figure 1C/
- Figure 1/Figure 1C/Figure 1C.xlsx
- Figure 1/Figure 1D/
- Figure 1/Figure 1D/Figure 1D.xlsx
- Figure 1/Figure 1D/README.pptx
- Figure 1/Figure 1D/Western GAPDH.tif
- Figure 1/Figure 1D/Western Ucp-1.tif
- Figure 1/Figure 1E-H/
- Figure 1/Figure 1E-H/Figure 1E.xlsx
- Figure 1/Figure 1E-H/Figure 1F.xlsx
- Figure 1/Figure 1E-H/Figure 1G.xlsx
- Figure 1/Figure 1E-H/Figure 1H.xlsx
- Figure 1/Figure 1J/
- Figure 1/Figure 1J/Figure 1J.xlsx
- Figure 1/Figure 1K/
- Figure 1/Figure 1K/Whole mount.pptx
- Figure 1/Figure 1L/
- Figure 1/Figure 1L/Figure 1L Ang II+CL316,243.tif
- Figure 1/Figure 1L/Figure 1L Ang II+Saline.tif
- Figure 1/Figure 1L/Figure 1L Control.tif
- Figure 1/Figure 1M/
- Figure 1/Figure 1M/Figure 1M.xlsx
- Figure 1/Figure 1N/
- Figure 1/Figure 1N/EVG staining/
- Figure 1/Figure 1N/EVG staining/Ang II + Saline 100um.tif
- Figure 1/Figure 1N/EVG staining/Ang II + Saline 200um.tif
- Figure 1/Figure 1N/EVG staining/Ang II + Saline 50um.tif
- Figure 1/Figure 1N/EVG staining/Ang II +CL316,423  200um.tiff
- Figure 1/Figure 1N/EVG staining/AngII+CL316,243 100um.tiff
- Figure 1/Figure 1N/EVG staining/AngII+CL316,243 50um.tiff
- Figure 1/Figure 1N/EVG staining/Control 100um.tif
- Figure 1/Figure 1N/EVG staining/Control 200um.tif
- Figure 1/Figure 1N/EVG staining/Control 50um.tif
- Figure 1/Figure 1N/HE staining/
- Figure 1/Figure 1N/HE staining/Ang II+CL316,243  100um.tif
- Figure 1/Figure 1N/HE staining/Ang II+CL316,243 50um.tif
- Figure 1/Figure 1N/HE staining/AngII+CL316,243 200um.tif
- Figure 1/Figure 1N/HE staining/AngII+Saline  200um.tif
- Figure 1/Figure 1N/HE staining/AngII+Saline  50um.tif
- Figure 1/Figure 1N/HE staining/AngII+Saline 100um.tif
- Figure 1/Figure 1N/HE staining/Control 100um.tif
- Figure 1/Figure 1N/HE staining/Control 200um.tif
- Figure 1/Figure 1N/HE staining/Control 50um.tif
- Figure 1/Figure 1O/
- Figure 1/Figure 1O/Figure 1O.xlsx
