# Supplementary material for: Brown remodeling of white adipose tissue protects against abdominal aortic aneurysm via batokine FSTL1
Source: EMBO Mol Med. 2025 Oct 9;17(11):3080–109. doi: 10.1038/s44321-025-00318-z (PMC12603302; doi:10.1038/s44321-025-00318-z)
Supplement: Supplementary file 2 — Source data Fig. 1 [file 44321_2025_318_MOESM2_ESM.zip › Figure 1/Figure 1B/Figure 1B.xlsx]

## Sheet: Figure 1B
non-AAA	AAA
1	0.221095
1.04665	0.31643
1.24341	0.186613
0.868154	0.296146
0.801217	0.125761
1.05679	0.286004
