# Supplementary material for: Brown remodeling of white adipose tissue protects against abdominal aortic aneurysm via batokine FSTL1
Source: EMBO Mol Med. 2025 Oct 9;17(11):3080–109. doi: 10.1038/s44321-025-00318-z (PMC12603302; doi:10.1038/s44321-025-00318-z)
Supplement: Supplementary file 2 — Source data Fig. 1 [file 44321_2025_318_MOESM2_ESM.zip › Figure 1/Figure 1C/Figure 1C.xlsx]

## Sheet: Sheet1
non-AAA	AAA
1	0.353553
1.21419	0.301452
1.17284	0.05366
1.13288	0.503478
1.00696	0.528509
1.04972	0.183011
