# Supplementary material for: Brown remodeling of white adipose tissue protects against abdominal aortic aneurysm via batokine FSTL1
Source: EMBO Mol Med. 2025 Oct 9;17(11):3080–109. doi: 10.1038/s44321-025-00318-z (PMC12603302; doi:10.1038/s44321-025-00318-z)
Supplement: Supplementary file 2 — Source data Fig. 1 [file 44321_2025_318_MOESM2_ESM.zip › Figure 1/Figure 1D/Figure 1D.xlsx]

## Sheet: Sheet1
non-AAA	AAA
1	0.584757
0.986532	0.620489
1.30513	0.502794
0.975155	0.621348
1.29192	0.631691
1.23683	0.567416
