# Supplementary material for: Brown remodeling of white adipose tissue protects against abdominal aortic aneurysm via batokine FSTL1
Source: EMBO Mol Med. 2025 Oct 9;17(11):3080–109. doi: 10.1038/s44321-025-00318-z (PMC12603302; doi:10.1038/s44321-025-00318-z)
Supplement: Supplementary file 2 — Source data Fig. 1 [file 44321_2025_318_MOESM2_ESM.zip › Figure 1/Figure 1E-H/Figure 1F.xlsx]

## Sheet: Sheet1
ND	D
422.9	1228.7
4162.1	2958.9
4261.3	1044.3
3899.4	4032.1
3691.6	1933.5
2043.7	2058.1
1281.1	1907.3
2398.3	1774.3
1770.1	957.6
1958.5	613.9
1924.7	750.7
675.6	1041
2607.5	1803.6
2247.8	2128
1820.5	1950.1
5338.1	2366.8
700.6	2258.9
2287.9	4615.7
4890.2	2767.8
865	4664.9
1017.5	1059.8
3852.4	4111.8
4434.9	2125.1
5125.1	3718.7
3504.6	4453.5
4949.6	2918.9
4874.3	2510.7
7400.9	3460.1
6630.8	1554.7
4629.9	4201.6
