# Supplementary material for: Brown remodeling of white adipose tissue protects against abdominal aortic aneurysm via batokine FSTL1
Source: EMBO Mol Med. 2025 Oct 9;17(11):3080–109. doi: 10.1038/s44321-025-00318-z (PMC12603302; doi:10.1038/s44321-025-00318-z)
Supplement: Supplementary file 2 — Source data Fig. 1 [file 44321_2025_318_MOESM2_ESM.zip › Figure 1/Figure 1E-H/Figure 1G.xlsx]

## Sheet: Sheet1
ND	D
1364.5	2243.9
3792.8	2318.6
5299.6	3791.3
5922.1	5107.9
5513.6	6265.2
3892.8	4772.9
2338.6	2953.6
4047.1	2323.2
2142.7	1386.4
3114.1	1053.8
4351.8	1538.9
1418.8	2039.2
3427.9	2299
3568.8	2781
2848.9	2409.9
4854.7	3842
2526.9	2451.3
2942.8	4447.9
4623.7	2501.6
4102.8	4614.7
2312	3104.9
4243.6	3758.3
3399.6	2785.8
4089.6	3268.9
4086.7	5184.8
5572.2	4102.6
4028.2	2238.6
5846.8	3827
6109.5	2571.7
5590.6	6248.5
