# Supplementary material for: Brown remodeling of white adipose tissue protects against abdominal aortic aneurysm via batokine FSTL1
Source: EMBO Mol Med. 2025 Oct 9;17(11):3080–109. doi: 10.1038/s44321-025-00318-z (PMC12603302; doi:10.1038/s44321-025-00318-z)
Supplement: Supplementary file 2 — Source data Fig. 1 [file 44321_2025_318_MOESM2_ESM.zip › Figure 1/Figure 1E-H/Figure 1H.xlsx]

## Sheet: Sheet1
ND	D
7647.7	7665.6
6939.7	7791.7
8301.6	7263.1
8257.2	9434.2
10056.8	12842
7306.3	8993.5
5849.6	5294.2
6016.5	3977.4
4795.8	2902.2
5361.3	2516.4
5264.2	2281.7
3847.2	4538.1
6643.4	5220.4
5146	4556.1
4005.5	4651.2
8175.5	7990.4
6357.9	6325.7
8247.1	7546.2
6671.9	6991.4
8809.9	7853.1
6500.6	6359.9
5560.1	5782.4
7940.3	5988.2
8137.1	8035
7619.8	7202.9
9122.8	8019.9
7271.1	5559
9374.4	6675.1
9044.7	6728.5
11423.2	9578.3
