# Supplementary material for: Brown remodeling of white adipose tissue protects against abdominal aortic aneurysm via batokine FSTL1
Source: EMBO Mol Med. 2025 Oct 9;17(11):3080–109. doi: 10.1038/s44321-025-00318-z (PMC12603302; doi:10.1038/s44321-025-00318-z)
Supplement: Supplementary file 2 — Source data Fig. 1 [file 44321_2025_318_MOESM2_ESM.zip › Figure 1/Figure 1M/Figure 1M.xlsx]

## Sheet: Sheet1
Control	AngII+Saline	AngII+CL316,243
0.78	2.51	1.04
0.8	2.6	1.13
0.82	1.81	1.15
0.75	1.85	1.02
0.76	2.56	1.05
0.65	1.17	1.26
	1.81	1.07
	2.75	1.16
	2.17	2.46
	2.01	1.38
	1.37	1.07
	1.19	1.16
	2.79	1.24
	1.05	1.35
	2.21	1.09
	1.08	1.78
	1.81	1.89
		1.08
