# Supplementary material for: Brown remodeling of white adipose tissue protects against abdominal aortic aneurysm via batokine FSTL1
Source: EMBO Mol Med. 2025 Oct 9;17(11):3080–109. doi: 10.1038/s44321-025-00318-z (PMC12603302; doi:10.1038/s44321-025-00318-z)
Supplement: Supplementary file 2 — Source data Fig. 1 [file 44321_2025_318_MOESM2_ESM.zip › Figure 1/Figure 1O/Figure 1O.xlsx]

## Sheet: Sheet1
control	ANGII+saline	AngII+CL316,243
1	4	3
1	2	1
1	3	1
1	4	2
1	3	3
1	4	2
	4	1
	2	2
	3	2
