# Supplementary material for: Brown remodeling of white adipose tissue protects against abdominal aortic aneurysm via batokine FSTL1
Source: EMBO Mol Med. 2025 Oct 9;17(11):3080–109. doi: 10.1038/s44321-025-00318-z (PMC12603302; doi:10.1038/s44321-025-00318-z)
Supplement: Supplementary file 3 — Source data Fig. 2 [file 44321_2025_318_MOESM3_ESM.zip]

Archive with 27 entries (19 files):
- Figure 2/
- Figure 2/Figure 2A/
- Figure 2/Figure 2A/Figure 2A.xls
- Figure 2/Figure 2C/
- Figure 2/Figure 2C/aSMA-AngII + CL316,243-1.tif
- Figure 2/Figure 2C/aSMA-AngII + Saline.tif
- Figure 2/Figure 2C/aSMA-Control.tif
- Figure 2/Figure 2D/
- Figure 2/Figure 2D/Figure 2D.xlsx
- Figure 2/Figure 2E/
- Figure 2/Figure 2E/AngII+CL316,243.tif
- Figure 2/Figure 2E/AngII+Saline.tif
- Figure 2/Figure 2E/Cleaved-caspase3  AngII +CL316,243.tif
- Figure 2/Figure 2E/Cleaved-caspase3  AngII +Saline.tif
- Figure 2/Figure 2E/Cleaved-Caspase3 Control.tif
- Figure 2/Figure 2E/Control.tif
- Figure 2/Figure 2F/
- Figure 2/Figure 2F/Figure 2F.xlsx
- Figure 2/Figure 2G/
- Figure 2/Figure 2G/AngII  + CL316,243.tif
- Figure 2/Figure 2G/AngII  + Saline.tif
- Figure 2/Figure 2G/AngII + Saline 50um.tif
- Figure 2/Figure 2G/AngII+CL316,243 50um.tif
- Figure 2/Figure 2G/Control 50um.tif
- Figure 2/Figure 2G/Control.tif
- Figure 2/Figure 2H/
- Figure 2/Figure 2H/Figure 2H.xlsx
