# Supplementary material for: Brown remodeling of white adipose tissue protects against abdominal aortic aneurysm via batokine FSTL1
Source: EMBO Mol Med. 2025 Oct 9;17(11):3080–109. doi: 10.1038/s44321-025-00318-z (PMC12603302; doi:10.1038/s44321-025-00318-z)
Supplement: Supplementary file 3 — Source data Fig. 2 [file 44321_2025_318_MOESM3_ESM.zip › Figure 2/Figure 2A/Figure 2A.xls]

id	PB2-2_count	PB2-3_count	PBS-1_count	CL316-1_count	CL316-2_count	CL316-3_count	CL316-4_count	PB2-2_tpm	PB2-3_tpm	PBS-1_tpm	CL316-1_tpm	CL316-2_tpm	CL316-3_tpm	CL316-4_tpm	PBS_mean	CL316_mean	log2(fc)	PValue	FDR	Symbol	Description	KEGG_A_class	KEGG_B_class	Pathway	K_ID	GO Component	GO Function	GO Process	TF_family
ENSMUSG00000039084	56	51	51	164	172	208	135	3.369	3.163	3.502	11.499	10.037	12.649	7.306	3.34466666666667	10.37275	1.63286408641158	3.29245514856739e-11	3.73077563511973e-07	Chad	chondroadherin [Source:MGI Symbol;Acc:MGI:1096866]	Environmental Information Processing;Human Diseases;Cellular Processes;Environmental Information Processing	Signal transduction;Infectious disease: viral;Cellular community - eukaryotes;Signaling molecules and interaction	ko04151//PI3K-Akt signaling pathway;ko05165//Human papillomavirus infection;ko04510//Focal adhesion;ko04512//ECM-receptor interaction	K06248;K06248;K06248;K06248	GO:0005576//extracellular region;GO:0005615//extracellular space;GO:0031012//extracellular matrix	GO:0005515//protein binding	GO:0060348//bone development;GO:1900155//negative regulation of bone trabecula formation	--
ENSMUSG00000042644	488	548	475	893	877	967	854	5.486	6.350	6.095	11.701	9.564	10.989	8.636	5.977	10.2225	0.774254614988123	4.2825869656428e-11	3.73077563511973e-07	Itpr3	inositol 1,4,5-triphosphate receptor 3 [Source:MGI Symbol;Acc:MGI:96624]	Human Diseases;Human Diseases;Human Diseases;Human Diseases;Human Diseases;Human Diseases;Environmental Information Processing;Human Diseases;Human Diseases;Organismal Systems;Human Diseases;Cellular Processes;Environmental Information Processing;Human Diseases;Organismal Systems;Organismal Systems;Organismal Systems;Human Diseases;Cellular Processes;Environmental Information Processing;Organisma…	Neurodegenerative disease;Neurodegenerative disease;Neurodegenerative disease;Neurodegenerative disease;Neurodegenerative disease;Infectious disease: viral;Signal transduction;Infectious disease: viral;Infectious disease: viral;Immune system;Cancer: overview;Cell growth and death;Signal transduction;Endocrine and metabolic disease;Endocrine system;Nervous system;Circulatory system;Neurodegenerati…	ko05022//Pathways of neurodegeneration - multiple diseases;ko05010//Alzheimer disease;ko05014//Amyotrophic lateral sclerosis;ko05020//Prion disease;ko05012//Parkinson disease;ko05163//Human cytomegalovirus infection;ko04020//Calcium signaling pathway;ko05170//Human immunodeficiency virus 1 infection;ko05167//Kaposi sarcoma-associated herpesvirus infection;ko04621//NOD-like receptor signaling path…	K04960;K04960;K04960;K04960;K04960;K04960;K04960;K04960;K04960;K04960;K04960;K04960;K04960;K04960;K04960;K04960;K04960;K04960;K04960;K04960;K04960;K04960;K04960;K04960;K04960;K04960;K04960;K04960;K04960;K04960;K04960;K04960;K04960;K04960;K04960;K04960;K04960;K04960;K04960;K04960;K04960;K04960;K04960;K04960;K04960;K04960;K04960;K04960	GO:0005634//nucleus;GO:0005635//nuclear envelope;GO:0005640//nuclear outer membrane;GO:0005654//nucleoplasm;GO:0005730//nucleolus;GO:0005737//cytoplasm;GO:0005783//endoplasmic reticulum;GO:0005789//endoplasmic reticulum membrane;GO:0005886//plasma membrane;GO:0005903//brush border;GO:0016020//membrane;GO:0016529//sarcoplasmic reticulum;GO:0030425//dendrite;GO:0030667//secretory granule membrane;G…	GO:0000822//inositol hexakisphosphate binding;GO:0005216//ion channel activity;GO:0005220//inositol 1,4,5-trisphosphate-sensitive calcium-release channel activity;GO:0005262//calcium channel activity;GO:0005509//calcium ion binding;GO:0005515//protein binding;GO:0015278//calcium-release channel activity;GO:0035091//phosphatidylinositol binding;GO:0042802//identical protein binding;GO:0043533//ino…	GO:0006811//ion transport;GO:0006816//calcium ion transport;GO:0007186//G protein-coupled receptor signaling pathway;GO:0007204//positive regulation of cytosolic calcium ion concentration;GO:0007613//memory;GO:0048016//inositol phosphate-mediated signaling;GO:0050913//sensory perception of bitter taste;GO:0050916//sensory perception of sweet taste;GO:0050917//sensory perception of umami taste;GO:…	--
ENSMUSG00000037405	1800	1573	1547	2588	2673	2616	2759	71.762	64.644	70.398	120.259	103.372	105.426	98.949	68.9346666666667	107.0015	0.63432943139316	1.49835913736161e-10	8.70197041675047e-07	Icam1	intercellular adhesion molecule 1 [Source:MGI Symbol;Acc:MGI:96392]	Human Diseases;Human Diseases;Human Diseases;Human Diseases;Human Diseases;Environmental Information Processing;Human Diseases;Human Diseases;Organismal Systems;Environmental Information Processing;Organismal Systems;Environmental Information Processing;Human Diseases;Human Diseases;Human Diseases;Human Diseases;Human Diseases	Infectious disease: viral;Infectious disease: viral;Infectious disease: viral;Cardiovascular disease;Infectious disease: viral;Signaling molecules and interaction;Cardiovascular disease;Infectious disease: bacterial;Immune system;Signal transduction;Immune system;Signal transduction;Endocrine and metabolic disease;Immune disease;Cardiovascular disease;Infectious disease: parasitic;Infectious dise…	ko05166//Human T-cell leukemia virus 1 infection;ko05169//Epstein-Barr virus infection;ko05167//Kaposi sarcoma-associated herpesvirus infection;ko05417//Lipid and atherosclerosis;ko05164//Influenza A;ko04514//Cell adhesion molecules;ko05418//Fluid shear stress and atherosclerosis;ko05150//Staphylococcus aureus infection;ko04670//Leukocyte transendothelial migration;ko04668//TNF signaling pathway;…	K06490;K06490;K06490;K06490;K06490;K06490;K06490;K06490;K06490;K06490;K06490;K06490;K06490;K06490;K06490;K06490;K06490	GO:0001772//immunological synapse;GO:0005615//extracellular space;GO:0005886//plasma membrane;GO:0009897//external side of plasma membrane;GO:0009986//cell surface;GO:0016020//membrane;GO:0045121//membrane raft;GO:0070062//extracellular exosome	GO:0005178//integrin binding;GO:0044877//protein-containing complex binding	GO:0002291//T cell activation via T cell receptor contact with antigen bound to MHC molecule on antigen presenting cell;GO:0002438//acute inflammatory response to antigenic stimulus;GO:0002457//T cell antigen processing and presentation;GO:0002693//positive regulation of cellular extravasation;GO:0007155//cell adhesion;GO:0007159//leukocyte cell-cell adhesion;GO:0007605//sensory perception of sou…	--
ENSMUSG00000027198	1508	1631	1615	2244	2249	2226	2244	57.099	61.153	71.317	100.529	84.803	86.564	77.396	63.1896666666667	87.323	0.466673039837474	2.23901275576756e-08	7.8952157409249e-05	Ext2	exostosin glycosyltransferase 2 [Source:MGI Symbol;Acc:MGI:108050]	Metabolism;Metabolism	Global and overview maps;Glycan biosynthesis and metabolism	ko01100//Metabolic pathways;ko00534//Glycosaminoglycan biosynthesis - heparan sulfate / heparin	K02367;K02367	GO:0000139//Golgi membrane;GO:0005783//endoplasmic reticulum;GO:0005789//endoplasmic reticulum membrane;GO:0005794//Golgi apparatus;GO:0016020//membrane;GO:0043541//UDP-N-acetylglucosamine transferase complex	GO:0005515//protein binding;GO:0008375//acetylglucosaminyltransferase activity;GO:0015020//glucuronosyltransferase activity;GO:0016740//transferase activity;GO:0016757//glycosyltransferase activity;GO:0042328//heparan sulfate N-acetylglucosaminyltransferase activity;GO:0042803//protein homodimerization activity;GO:0046872//metal ion binding;GO:0046982//protein heterodimerization activity;GO:00505…	GO:0000271//polysaccharide biosynthetic process;GO:0001503//ossification;GO:0001707//mesoderm formation;GO:0002062//chondrocyte differentiation;GO:0006024//glycosaminoglycan biosynthetic process;GO:0006486//protein glycosylation;GO:0006487//protein N-linked glycosylation;GO:0008217//regulation of blood pressure;GO:0010467//gene expression;GO:0015012//heparan sulfate proteoglycan biosynthetic proc…	--
ENSMUSG00000003534	595	701	646	1472	1009	1330	1295	16.640	22.676	20.990	53.414	31.209	44.537	34.276	20.102	40.859	1.02331484938223	2.26574520488001e-08	7.8952157409249e-05	Ddr1	discoidin domain receptor family, member 1 [Source:MGI Symbol;Acc:MGI:99216]	-	-	-	-	GO:0005737//cytoplasm;GO:0005886//plasma membrane;GO:0005903//brush border;GO:0016020//membrane;GO:0016323//basolateral plasma membrane;GO:0043235//receptor complex	GO:0000166//nucleotide binding;GO:0004672//protein kinase activity;GO:0004713//protein tyrosine kinase activity;GO:0004714//transmembrane receptor protein tyrosine kinase activity;GO:0005518//collagen binding;GO:0005524//ATP binding;GO:0016301//kinase activity;GO:0016740//transferase activity;GO:0038062//protein tyrosine kinase collagen receptor activity;GO:0046872//metal ion binding	GO:0001558//regulation of cell growth;GO:0001952//regulation of cell-matrix adhesion;GO:0006468//protein phosphorylation;GO:0007169//transmembrane receptor protein tyrosine kinase signaling pathway;GO:0007565//female pregnancy;GO:0007566//embryo implantation;GO:0007595//lactation;GO:0008283//cell population proliferation;GO:0008285//negative regulation of cell population proliferation;GO:0010715/…	--
ENSMUSG00000006800	4501	4865	4082	7333	7764	6766	6735	118.006	129.797	121.643	229.464	195.837	180.337	159.975	123.148666666667	191.40325	0.636214318958433	2.80512707619215e-08	8.14562150808265e-05	Sulf2	sulfatase 2 [Source:MGI Symbol;Acc:MGI:1919293]	-	-	-	-	GO:0005576//extracellular region;GO:0005615//extracellular space;GO:0005783//endoplasmic reticulum;GO:0005794//Golgi apparatus;GO:0005795//Golgi stack;GO:0005886//plasma membrane;GO:0009986//cell surface;GO:0110165//cellular anatomical entity	GO:0004065//arylsulfatase activity;GO:0005509//calcium ion binding;GO:0005539//glycosaminoglycan binding;GO:0008449//N-acetylglucosamine-6-sulfatase activity;GO:0008484//sulfuric ester hydrolase activity;GO:0016787//hydrolase activity;GO:0046872//metal ion binding	GO:0001822//kidney development;GO:0002063//chondrocyte development;GO:0003094//glomerular filtration;GO:0006790//sulfur compound metabolic process;GO:0009611//response to wounding;GO:0010575//positive regulation of vascular endothelial growth factor production;GO:0014846//esophagus smooth muscle contraction;GO:0030177//positive regulation of Wnt signaling pathway;GO:0030201//heparan sulfate prote…	--
ENSMUSG00000024048	3542	3188	3714	5378	4901	5302	5148	376.731	353.867	455.833	664.169	519.370	575.000	501.577	395.477	565.029	0.514731122029668	7.68828476215901e-08	0.000191361407730138	Myl12a	myosin, light chain 12A, regulatory, non-sarcomeric [Source:MGI Symbol;Acc:MGI:1914518]	Human Diseases;Cellular Processes;Cellular Processes;Organismal Systems;Cellular Processes;Organismal Systems;Organismal Systems	Infectious disease: bacterial;Cell motility;Cellular community - eukaryotes;Development and regeneration;Cellular community - eukaryotes;Immune system;Immune system	ko05132//Salmonella infection;ko04810//Regulation of actin cytoskeleton;ko04510//Focal adhesion;ko04360//Axon guidance;ko04530//Tight junction;ko04611//Platelet activation;ko04670//Leukocyte transendothelial migration	K12757;K12757;K12757;K12757;K12757;K12757;K12757	GO:0001725//stress fiber;GO:0005938//cell cortex;GO:0016460//myosin II complex;GO:0030018//Z disc;GO:0032991//protein-containing complex	GO:0005509//calcium ion binding;GO:0005515//protein binding;GO:0035254//glutamate receptor binding;GO:0046872//metal ion binding	GO:0008360//regulation of cell shape;GO:0072659//protein localization to plasma membrane	--
ENSMUSG00000060279	1366	1360	1283	1916	1825	2001	1896	41.075	42.774	46.485	67.169	54.587	61.805	51.732	43.4446666666667	58.82325	0.437207415233585	1.1227628967357e-07	0.00021041140045432	Ap2a1	adaptor-related protein complex 2, alpha 1 subunit [Source:MGI Symbol;Acc:MGI:101921]	Human Diseases;Cellular Processes;Organismal Systems;Organismal Systems	Neurodegenerative disease;Transport and catabolism;Nervous system;Excretory system	ko05016//Huntington disease;ko04144//Endocytosis;ko04721//Synaptic vesicle cycle;ko04961//Endocrine and other factor-regulated calcium reabsorption	K11824;K11824;K11824;K11824	GO:0005886//plasma membrane;GO:0005905//clathrin-coated pit;GO:0009898//cytoplasmic side of plasma membrane;GO:0016020//membrane;GO:0016323//basolateral plasma membrane;GO:0016324//apical plasma membrane;GO:0030117//membrane coat;GO:0030122//AP-2 adaptor complex;GO:0030131//clathrin adaptor complex;GO:0030136//clathrin-coated vesicle;GO:0030141//secretory granule;GO:0032433//filopodium tip;GO:003…	GO:0005515//protein binding;GO:0019901//protein kinase binding;GO:0035615//clathrin adaptor activity;GO:0044877//protein-containing complex binding;GO:0050750//low-density lipoprotein particle receptor binding	GO:0006886//intracellular protein transport;GO:0006897//endocytosis;GO:0010976//positive regulation of neuron projection development;GO:0015031//protein transport;GO:0016192//vesicle-mediated transport;GO:0048260//positive regulation of receptor-mediated endocytosis;GO:0072583//clathrin-dependent endocytosis;GO:0098884//postsynaptic neurotransmitter receptor internalization;GO:1900126//negative r…	--
ENSMUSG00000037411	3400	2257	2115	7817	4951	6141	5864	114.123	78.189	82.021	309.860	161.991	212.120	177.108	91.4443333333333	215.26975	1.23517992803272	1.16813832033415e-07	0.00021041140045432	Serpine1	serine (or cysteine) peptidase inhibitor, clade E, member 1 [Source:MGI Symbol;Acc:MGI:97608]	Cellular Processes;Environmental Information Processing;Environmental Information Processing;Environmental Information Processing;Human Diseases;Human Diseases;Organismal Systems;Cellular Processes	Cell growth and death;Signal transduction;Signal transduction;Signal transduction;Infectious disease: parasitic;Endocrine and metabolic disease;Immune system;Cell growth and death	ko04218//Cellular senescence;ko04390//Hippo signaling pathway;ko04371//Apelin signaling pathway;ko04066//HIF-1 signaling pathway;ko05142//Chagas disease;ko04933//AGE-RAGE signaling pathway in diabetic complications;ko04610//Complement and coagulation cascades;ko04115//p53 signaling pathway	K03982;K03982;K03982;K03982;K03982;K03982;K03982;K03982	GO:0005576//extracellular region;GO:0005615//extracellular space;GO:0062023//collagen-containing extracellular matrix;GO:0070062//extracellular exosome;GO:0097180//serine protease inhibitor complex;GO:1904090//peptidase inhibitor complex	GO:0002020//protease binding;GO:0004867//serine-type endopeptidase inhibitor activity;GO:0005102//signaling receptor binding	GO:0001525//angiogenesis;GO:0010469//regulation of signaling receptor activity;GO:0010757//negative regulation of plasminogen activation;GO:0010951//negative regulation of endopeptidase activity;GO:0014912//negative regulation of smooth muscle cell migration;GO:0030194//positive regulation of blood coagulation;GO:0030336//negative regulation of cell migration;GO:0032757//positive regulation of in…	--
ENSMUSG00000026547	4821	4793	4345	7721	6691	8162	6886	307.974	315.670	316.032	574.369	413.589	526.547	395.391	313.225333333333	477.474	0.608221274891702	1.238513430647e-07	0.00021041140045432	Tagln2	transgelin 2 [Source:MGI Symbol;Acc:MGI:1312985]	-	-	-	-	GO:0015629//actin cytoskeleton	GO:0005515//protein binding;GO:0051015//actin filament binding	GO:0007015//actin filament organization;GO:0030855//epithelial cell differentiation	--
ENSMUSG00000030607	266	273	298	685	651	1351	674	4.794	5.458	7.160	14.895	13.965	27.746	11.824	5.804	17.1075	1.55950952285391	1.40613536465675e-07	0.00021041140045432	Acan	aggrecan [Source:MGI Symbol;Acc:MGI:99602]	-	-	-	-	GO:0005576//extracellular region;GO:0005604//basement membrane;GO:0005615//extracellular space;GO:0031012//extracellular matrix;GO:0043005//neuron projection;GO:0043025//neuronal cell body;GO:0045202//synapse;GO:0071944//cell periphery;GO:0072534//perineuronal net;GO:0098966//perisynaptic extracellular matrix;GO:0098978//glutamatergic synapse;GO:0098982//GABA-ergic synapse	GO:0005509//calcium ion binding;GO:0005515//protein binding;GO:0005540//hyaluronic acid binding;GO:0030246//carbohydrate binding;GO:0046872//metal ion binding	GO:0001502//cartilage condensation;GO:0002052//positive regulation of neuroblast proliferation;GO:0002063//chondrocyte development;GO:0007155//cell adhesion;GO:0007507//heart development;GO:0010001//glial cell differentiation;GO:0030166//proteoglycan biosynthetic process;GO:0030199//collagen fibril organization;GO:0030336//negative regulation of cell migration	--
ENSMUSG00000021136	4469	3586	4271	7333	7319	9364	6617	130.827	108.191	142.778	250.099	207.760	277.053	174.166	127.265333333333	227.2695	0.836564597448672	1.4491975006898e-07	0.00021041140045432	Smoc1	SPARC related modular calcium binding 1 [Source:MGI Symbol;Acc:MGI:1929878]	-	-	-	-	GO:0005576//extracellular region	GO:0005509//calcium ion binding;GO:0005515//protein binding;GO:0046872//metal ion binding;GO:0050840//extracellular matrix binding	GO:0001654//eye development;GO:0045667//regulation of osteoblast differentiation;GO:0060173//limb development	--
ENSMUSG00000001424	1825	1508	1742	2522	2555	2537	2557	52.966	45.118	57.706	85.313	71.933	74.435	66.751	51.93	74.608	0.522762109364738	1.90170592858339e-07	0.000254872479951603	Snd1	staphylococcal nuclease and tudor domain containing 1 [Source:MGI Symbol;Acc:MGI:1929266]	Human Diseases	Cancer: overview	ko05203//Viral carcinogenesis	K15979	GO:0005634//nucleus;GO:0005737//cytoplasm;GO:0005739//mitochondrion;GO:0005829//cytosol;GO:0016442//RISC complex;GO:0042470//melanosome;GO:0097433//dense body	GO:0003676//nucleic acid binding;GO:0003723//RNA binding;GO:0004518//nuclease activity;GO:0004519//endonuclease activity;GO:0004521//endoribonuclease activity;GO:0005515//protein binding;GO:0016787//hydrolase activity;GO:0016894//endonuclease activity, active with either ribo- or deoxyribonucleic acids and producing 3'-phosphomonoesters;GO:1905172//RISC complex binding	GO:0006402//mRNA catabolic process;GO:0010564//regulation of cell cycle process;GO:0010587//miRNA catabolic process;GO:0031047//gene silencing by RNA;GO:0090502//RNA phosphodiester bond hydrolysis, endonucleolytic	--
ENSMUSG00000029163	2540	2303	2686	4429	3979	4945	3720	66.642	62.286	80.439	135.441	101.267	131.149	87.800	69.789	113.91425	0.706876666152096	2.70208512627367e-07	0.000314287101312626	Emilin1	elastin microfibril interfacer 1 [Source:MGI Symbol;Acc:MGI:1926189]	-	-	-	-	GO:0005576//extracellular region;GO:0005581//collagen trimer;GO:0005615//extracellular space;GO:0031012//extracellular matrix;GO:0034668//integrin alpha4-beta1 complex;GO:0062023//collagen-containing extracellular matrix;GO:0071944//cell periphery;GO:1990971//EMILIN complex	GO:0005515//protein binding;GO:0030023//extracellular matrix constituent conferring elasticity;GO:0042802//identical protein binding;GO:0060090//molecular adaptor activity;GO:0098640//integrin binding involved in cell-matrix adhesion	GO:0003180//aortic valve morphogenesis;GO:0007155//cell adhesion;GO:0007160//cell-matrix adhesion;GO:0008217//regulation of blood pressure;GO:0010628//positive regulation of gene expression;GO:0010629//negative regulation of gene expression;GO:0010811//positive regulation of cell-substrate adhesion;GO:0016477//cell migration;GO:0016525//negative regulation of angiogenesis;GO:0030194//positive reg…	--
ENSMUSG00000024883	134	117	117	263	205	299	279	3.237	3.365	3.226	8.575	5.547	8.646	10.232	3.276	8.25	1.33245876237953	2.70579493754771e-07	0.000314287101312626	Rin1	Ras and Rab interactor 1 [Source:MGI Symbol;Acc:MGI:2385695]	Environmental Information Processing	Signal transduction	ko04014//Ras signaling pathway	K17638	GO:0005737//cytoplasm;GO:0005829//cytosol;GO:0005856//cytoskeleton;GO:0005886//plasma membrane;GO:0016020//membrane;GO:0030139//endocytic vesicle;GO:0030425//dendrite;GO:0043025//neuronal cell body	GO:0005085//guanyl-nucleotide exchange factor activity;GO:0005096//GTPase activator activity;GO:0005515//protein binding;GO:0031267//small GTPase binding	GO:0006897//endocytosis;GO:0007165//signal transduction;GO:0007613//memory;GO:0008306//associative learning;GO:0016192//vesicle-mediated transport;GO:0031914//negative regulation of synaptic plasticity	--
ENSMUSG00000029860	4310	4549	4525	6635	6286	7784	7922	197.049	211.066	230.607	345.056	268.782	346.879	315.403	212.907333333333	319.03	0.583466451743881	3.09911409869557e-07	0.000337474155884831	Zyx	zyxin [Source:MGI Symbol;Acc:MGI:103072]	Cellular Processes	Cellular community - eukaryotes	ko04510//Focal adhesion	K06273	GO:0001725//stress fiber;GO:0005634//nucleus;GO:0005737//cytoplasm;GO:0005829//cytosol;GO:0005856//cytoskeleton;GO:0005886//plasma membrane;GO:0005912//adherens junction;GO:0005925//focal adhesion;GO:0015629//actin cytoskeleton;GO:0045335//phagocytic vesicle;GO:0070161//anchoring junction	GO:0005515//protein binding;GO:0046872//metal ion binding	GO:0007155//cell adhesion;GO:0007160//cell-matrix adhesion;GO:0007179//transforming growth factor beta receptor signaling pathway;GO:0007229//integrin-mediated signaling pathway;GO:0043149//stress fiber assembly;GO:0071346//cellular response to interferon-gamma	--
ENSMUSG00000095304	3137	3989	3321	6872	6470	5051	6245	241.827	297.101	290.530	604.126	503.246	395.830	430.850	276.486	483.513	0.806348248566087	6.1970825210852e-07	0.000635128051558044	Plac9	placenta specific 9 [Source:MGI Symbol;Acc:MGI:2663998]	-	-	-	-	GO:0005575//cellular_component;GO:0005576//extracellular region	GO:0003674//molecular_function	GO:0008150//biological_process	--
ENSMUSG00000025150	1199	1076	1209	2829	1769	2137	2194	110.914	100.988	126.038	301.102	157.669	200.897	181.004	112.646666666667	210.168	0.899738399166295	6.74198821209621e-07	0.000652587003440846	Cbr2	carbonyl reductase 2 [Source:MGI Symbol;Acc:MGI:107200]	Metabolism;Metabolism;Metabolism	Global and overview maps;Lipid metabolism;Xenobiotics biodegradation and metabolism	ko01100//Metabolic pathways;ko00590//Arachidonic acid metabolism;ko00980//Metabolism of xenobiotics by cytochrome P450	K00081;K00081;K00081	GO:0005739//mitochondrion;GO:0005759//mitochondrial matrix	GO:0004090//carbonyl reductase (NADPH) activity;GO:0005515//protein binding;GO:0016491//oxidoreductase activity;GO:0042802//identical protein binding;GO:0043621//protein self-association;GO:0050038//L-xylulose reductase (NADP+) activity	GO:0005997//xylulose metabolic process;GO:0006006//glucose metabolic process;GO:0006116//NADH oxidation	--
ENSMUSG00000031725	1156	818	1020	485	592	549	571	61.896	49.403	65.734	29.663	30.699	31.217	29.728	59.011	30.32675	-0.960393008222828	7.7676625505633e-07	0.000712294655886655	Ces1f	carboxylesterase 1F [Source:MGI Symbol;Acc:MGI:2142687]	Metabolism	Xenobiotics biodegradation and metabolism	ko00983//Drug metabolism - other enzymes	K01044	GO:0005737//cytoplasm;GO:0005783//endoplasmic reticulum;GO:0005811//lipid droplet;GO:0005829//cytosol;GO:0043231//intracellular membrane-bounded organelle	GO:0004771//sterol esterase activity;GO:0016787//hydrolase activity;GO:0047376//all-trans-retinyl-palmitate hydrolase, all-trans-retinol forming activity;GO:0050253//retinyl-palmitate esterase activity;GO:0052689//carboxylic ester hydrolase activity	GO:0006695//cholesterol biosynthetic process;GO:0008203//cholesterol metabolic process;GO:0010875//positive regulation of cholesterol efflux;GO:0010887//negative regulation of cholesterol storage;GO:0016042//lipid catabolic process;GO:0019626//short-chain fatty acid catabolic process;GO:0030855//epithelial cell differentiation;GO:0042572//retinol metabolic process;GO:0042632//cholesterol homeosta…	--
ENSMUSG00000001025	1958	2127	2105	3785	3040	3676	2973	307.463	321.189	358.316	618.447	459.350	515.228	398.783	328.989333333333	497.952	0.597965871752833	8.56213722311821e-07	0.000745890584191943	S100a6	S100 calcium binding protein A6 (calcyclin) [Source:MGI Symbol;Acc:MGI:1339467]	-	-	-	-	GO:0001726//ruffle;GO:0005634//nucleus;GO:0005635//nuclear envelope;GO:0005737//cytoplasm;GO:0005829//cytosol;GO:0005886//plasma membrane;GO:0009898//cytoplasmic side of plasma membrane;GO:0016020//membrane;GO:0031234//extrinsic component of cytoplasmic side of plasma membrane;GO:0048471//perinuclear region of cytoplasm;GO:0062023//collagen-containing extracellular matrix	GO:0005509//calcium ion binding;GO:0005515//protein binding;GO:0005523//tropomyosin binding;GO:0008270//zinc ion binding;GO:0015075//ion transmembrane transporter activity;GO:0042803//protein homodimerization activity;GO:0044548//S100 protein binding;GO:0046872//metal ion binding;GO:0048306//calcium-dependent protein binding	GO:0034220//ion transmembrane transport	--
ENSMUSG00000028656	6145	5782	6392	7979	8233	8598	8427	238.802	231.716	285.048	367.278	310.460	336.335	300.358	251.855333333333	328.60775	0.383771223626824	1.04057549495513e-06	0.000863330802314439	Cap1	CAP, adenylate cyclase-associated protein 1 (yeast) [Source:MGI Symbol;Acc:MGI:88262]	-	-	-	-	GO:0005576//extracellular region;GO:0005737//cytoplasm;GO:0005829//cytosol;GO:0005886//plasma membrane;GO:0016020//membrane;GO:0030864//cortical actin cytoskeleton	GO:0003779//actin binding;GO:0005515//protein binding;GO:0008179//adenylate cyclase binding	GO:0000902//cell morphogenesis;GO:0001667//ameboidal-type cell migration;GO:0006898//receptor-mediated endocytosis;GO:0007010//cytoskeleton organization;GO:0007015//actin filament organization;GO:0019933//cAMP-mediated signaling;GO:0030036//actin cytoskeleton organization	--
ENSMUSG00000027800	6661	7121	5215	13288	9993	15279	11276	438.302	469.843	391.346	1020.531	622.055	1027.341	651.868	433.163666666667	830.44875	0.938978900788855	1.2797821761722e-06	0.00101352931161128	Tm4sf1	transmembrane 4 superfamily member 1 [Source:MGI Symbol;Acc:MGI:104678]	-	-	-	-	GO:0005886//plasma membrane;GO:0016020//membrane	-	GO:0001825//blastocyst formation	--
ENSMUSG00000029716	72	109	97	26	24	28	40	2.369	3.766	3.766	1.041	0.829	1.008	1.281	3.30033333333333	1.03975	-1.66637505889919	1.42897390379983e-06	0.00108247879677845	Tfr2	transferrin receptor 2 [Source:MGI Symbol;Acc:MGI:1354956]	-	-	-	-	GO:0005737//cytoplasm;GO:0005886//plasma membrane;GO:0009897//external side of plasma membrane;GO:0016020//membrane;GO:0031410//cytoplasmic vesicle;GO:0098794//postsynapse;GO:1990712//HFE-transferrin receptor complex	GO:0004998//transferrin receptor activity;GO:0005515//protein binding;GO:0039706//co-receptor binding	GO:0006879//cellular iron ion homeostasis;GO:0006898//receptor-mediated endocytosis;GO:0006953//acute-phase response;GO:0010039//response to iron ion;GO:0033572//transferrin transport;GO:0045807//positive regulation of endocytosis;GO:0045944//positive regulation of transcription by RNA polymerase II;GO:0060586//multicellular organismal iron ion homeostasis;GO:0071281//cellular response to iron io…	--
ENSMUSG00000038871	737	620	734	1037	1086	1245	1079	34.863	31.873	38.302	62.660	49.447	60.828	50.655	35.0126666666667	55.8975	0.674906814573383	1.49170604901402e-06	0.00108291643716547	Bpgm	2,3-bisphosphoglycerate mutase [Source:MGI Symbol;Acc:MGI:1098242]	Metabolism;Metabolism;Metabolism	Global and overview maps;Carbohydrate metabolism;Amino acid metabolism	ko01100//Metabolic pathways;ko00010//Glycolysis / Gluconeogenesis;ko00260//Glycine, serine and threonine metabolism	K01837;K01837;K01837	-	GO:0003824//catalytic activity;GO:0004082//bisphosphoglycerate mutase activity;GO:0004619//phosphoglycerate mutase activity;GO:0016787//hydrolase activity;GO:0016853//isomerase activity;GO:0016868//intramolecular transferase activity, phosphotransferases;GO:0046538//2,3-bisphosphoglycerate-dependent phosphoglycerate mutase activity	GO:0006096//glycolytic process;GO:0006753//nucleoside phosphate metabolic process;GO:0015671//oxygen transport;GO:0042832//defense response to protozoan;GO:0048821//erythrocyte development;GO:0060856//establishment of blood-brain barrier;GO:0150076//neuroinflammatory response	--
ENSMUSG00000034684	1423	1380	1285	2894	2257	2525	1948	49.206	48.589	49.421	124.501	74.027	86.890	62.271	49.072	86.92225	0.824825447737534	1.7912714524131e-06	0.00124837290061574	Sema3f	sema domain, immunoglobulin domain (Ig), short basic domain, secreted, (semaphorin) 3F [Source:MGI Symbol;Acc:MGI:1096347]	Organismal Systems	Development and regeneration	ko04360//Axon guidance	K06840	GO:0005576//extracellular region;GO:0005615//extracellular space;GO:0098978//glutamatergic synapse	GO:0005102//signaling receptor binding;GO:0005515//protein binding;GO:0030215//semaphorin receptor binding;GO:0045499//chemorepellent activity	GO:0001755//neural crest cell migration;GO:0007411//axon guidance;GO:0009653//anatomical structure morphogenesis;GO:0021612//facial nerve structural organization;GO:0021637//trigeminal nerve structural organization;GO:0021675//nerve development;GO:0021785//branchiomotor neuron axon guidance;GO:0030335//positive regulation of cell migration;GO:0036484//trunk neural crest cell migration;GO:0036486/…	--
ENSMUSG00000018169	426	444	434	605	771	791	859	23.085	24.802	26.845	38.213	40.528	43.329	41.875	24.9106666666667	40.98625	0.718376365999514	1.90739009152185e-06	0.00127817144479174	Mfng	MFNG O-fucosylpeptide 3-beta-N-acetylglucosaminyltransferase [Source:MGI Symbol;Acc:MGI:1095404]	Human Diseases;Environmental Information Processing;Metabolism	Infectious disease: viral;Signal transduction;Glycan biosynthesis and metabolism	ko05165//Human papillomavirus infection;ko04330//Notch signaling pathway;ko00514//Other types of O-glycan biosynthesis	K05948;K05948;K05948	GO:0000139//Golgi membrane;GO:0005794//Golgi apparatus;GO:0016020//membrane	GO:0005515//protein binding;GO:0016740//transferase activity;GO:0016757//glycosyltransferase activity;GO:0033829//O-fucosylpeptide 3-beta-N-acetylglucosaminyltransferase activity;GO:0046872//metal ion binding	GO:0001825//blastocyst formation;GO:0002315//marginal zone B cell differentiation;GO:0007389//pattern specification process;GO:0008593//regulation of Notch signaling pathway;GO:0032092//positive regulation of protein binding;GO:0045747//positive regulation of Notch signaling pathway	--
ENSMUSG00000039004	2453	1679	1990	3554	4126	3496	5257	68.999	48.683	63.891	117.490	112.587	99.392	133.020	60.5243333333333	115.62225	0.933831864124178	2.62286036250172e-06	0.00169252207762472	Bmp6	bone morphogenetic protein 6 [Source:MGI Symbol;Acc:MGI:88182]	Environmental Information Processing;Environmental Information Processing;Environmental Information Processing;Organismal Systems	Signaling molecules and interaction;Signal transduction;Signal transduction;Endocrine system	ko04060//Cytokine-cytokine receptor interaction;ko04390//Hippo signaling pathway;ko04350//TGF-beta signaling pathway;ko04913//Ovarian steroidogenesis	K16620;K16620;K16620;K16620	GO:0005576//extracellular region;GO:0005615//extracellular space;GO:0005737//cytoplasm;GO:0031982//vesicle	GO:0005125//cytokine activity;GO:0005515//protein binding;GO:0008083//growth factor activity;GO:0046982//protein heterodimerization activity;GO:0070700//BMP receptor binding	GO:0000122//negative regulation of transcription by RNA polymerase II;GO:0001503//ossification;GO:0001649//osteoblast differentiation;GO:0001654//eye development;GO:0001822//kidney development;GO:0001938//positive regulation of endothelial cell proliferation;GO:0001958//endochondral ossification;GO:0003323//type B pancreatic cell development;GO:0006879//cellular iron ion homeostasis;GO:0006954//i…	--
ENSMUSG00000003348	1021	987	1038	1328	1418	1496	1444	38.713	38.339	45.437	59.203	51.832	56.985	48.949	40.8296666666667	54.24225	0.409799234091644	2.94980760549988e-06	0.00183386212986139	Mob3a	MOB kinase activator 3A [Source:MGI Symbol;Acc:MGI:3050117]	-	-	-	-	GO:0005634//nucleus;GO:0005737//cytoplasm	GO:0030295//protein kinase activator activity;GO:0046872//metal ion binding	GO:0001934//positive regulation of protein phosphorylation;GO:0007165//signal transduction	--
ENSMUSG00000026580	2097	1487	1319	2597	3692	3422	3560	61.645	45.059	44.257	88.981	105.278	101.686	94.141	50.3203333333333	97.5215	0.954578837554889	3.05240209871896e-06	0.00183386212986139	Selp	selectin, platelet [Source:MGI Symbol;Acc:MGI:98280]	Human Diseases;Human Diseases;Organismal Systems;Environmental Information Processing;Human Diseases;Human Diseases	Infectious disease: viral;Cardiovascular disease;Immune system;Signaling molecules and interaction;Infectious disease: bacterial;Infectious disease: parasitic	ko05171//Coronavirus disease - COVID-19;ko05417//Lipid and atherosclerosis;ko04613//Neutrophil extracellular trap formation;ko04514//Cell adhesion molecules;ko05150//Staphylococcus aureus infection;ko05144//Malaria	K06496;K06496;K06496;K06496;K06496;K06496	GO:0005615//extracellular space;GO:0005886//plasma membrane;GO:0009897//external side of plasma membrane;GO:0016020//membrane;GO:0031092//platelet alpha granule membrane	GO:0001530//lipopolysaccharide binding;GO:0005509//calcium ion binding;GO:0005515//protein binding;GO:0008201//heparin binding;GO:0030246//carbohydrate binding;GO:0033691//sialic acid binding;GO:0042806//fucose binding;GO:0046872//metal ion binding;GO:0048306//calcium-dependent protein binding;GO:0070492//oligosaccharide binding	GO:0002687//positive regulation of leukocyte migration;GO:0002691//regulation of cellular extravasation;GO:0006954//inflammatory response;GO:0007155//cell adhesion;GO:0007157//heterophilic cell-cell adhesion via plasma membrane cell adhesion molecules;GO:0007159//leukocyte cell-cell adhesion;GO:0010572//positive regulation of platelet activation;GO:0014068//positive regulation of phosphatidylinos…	--
ENSMUSG00000027611	784	655	791	1101	1262	1142	1409	49.615	43.326	58.735	87.307	80.093	74.323	80.884	50.5586666666667	80.65175	0.673747420387347	3.25372495648326e-06	0.00188965499722693	Procr	protein C receptor, endothelial [Source:MGI Symbol;Acc:MGI:104596]	Organismal Systems	Immune system	ko04610//Complement and coagulation cascades	K06557	GO:0005615//extracellular space;GO:0005813//centrosome;GO:0016020//membrane;GO:0048471//perinuclear region of cytoplasm	GO:0038023//signaling receptor activity	GO:0007596//blood coagulation;GO:0007599//hemostasis;GO:0050819//negative regulation of coagulation	--
ENSMUSG00000032548	2582	1887	1740	3231	3801	4209	3926	36.640	27.603	28.189	53.442	52.321	60.541	50.117	30.8106666666667	54.10525	0.812338690943405	3.93559921214063e-06	0.00221193371203633	Slco2a1	solute carrier organic anion transporter family, member 2a1 [Source:MGI Symbol;Acc:MGI:1346021]	-	-	-	-	GO:0005737//cytoplasm;GO:0005764//lysosome;GO:0005886//plasma membrane;GO:0009925//basal plasma membrane;GO:0016020//membrane	GO:0005515//protein binding;GO:0015132//prostaglandin transmembrane transporter activity;GO:0015347//sodium-independent organic anion transmembrane transporter activity;GO:0022857//transmembrane transporter activity	GO:0006811//ion transport;GO:0006869//lipid transport;GO:0015732//prostaglandin transport;GO:0043252//sodium-independent organic anion transport;GO:0055085//transmembrane transport	--
ENSMUSG00000020681	9662	9370	9857	18908	17863	13613	14177	233.262	228.697	280.686	506.439	434.526	330.160	313.322	247.548333333333	396.11175	0.678197260928315	4.62558519990696e-06	0.00251848659181185	Ace	angiotensin I converting enzyme (peptidyl-dipeptidase A) 1 [Source:MGI Symbol;Acc:MGI:87874]	Human Diseases;Human Diseases;Human Diseases;Human Diseases;Organismal Systems;Organismal Systems	Infectious disease: viral;Cardiovascular disease;Infectious disease: parasitic;Cardiovascular disease;Endocrine system;Endocrine system	ko05171//Coronavirus disease - COVID-19;ko05415//Diabetic cardiomyopathy;ko05142//Chagas disease;ko05410//Hypertrophic cardiomyopathy;ko04924//Renin secretion;ko04614//Renin-angiotensin system	K01283;K01283;K01283;K01283;K01283;K01283	GO:0005576//extracellular region;GO:0005615//extracellular space;GO:0005737//cytoplasm;GO:0005764//lysosome;GO:0005768//endosome;GO:0005886//plasma membrane;GO:0009897//external side of plasma membrane;GO:0009925//basal plasma membrane;GO:0016020//membrane;GO:0031526//brush border membrane;GO:0031982//vesicle;GO:0070062//extracellular exosome;GO:0097225//sperm midpiece	GO:0003779//actin binding;GO:0004175//endopeptidase activity;GO:0004180//carboxypeptidase activity;GO:0004222//metalloendopeptidase activity;GO:0005515//protein binding;GO:0005516//calmodulin binding;GO:0008233//peptidase activity;GO:0008237//metallopeptidase activity;GO:0008238//exopeptidase activity;GO:0008240//tripeptidyl-peptidase activity;GO:0008241//peptidyl-dipeptidase activity;GO:0008270/…	GO:0001666//response to hypoxia;GO:0001822//kidney development;GO:0002003//angiotensin maturation;GO:0002446//neutrophil mediated immunity;GO:0003081//regulation of systemic arterial blood pressure by renin-angiotensin;GO:0003084//positive regulation of systemic arterial blood pressure;GO:0006508//proteolysis;GO:0006518//peptide metabolic process;GO:0007283//spermatogenesis;GO:0007565//female pre…	--
ENSMUSG00000051669	338	344	231	632	761	484	714	24.971	26.197	19.479	54.420	54.535	36.145	47.451	23.549	48.13775	1.03150291297493	4.84252968077972e-06	0.00255670892812803	AU021092	expressed sequence AU021092 [Source:MGI Symbol;Acc:MGI:2146559]	-	-	-	-	GO:0005576//extracellular region;GO:0005829//cytosol;GO:0016020//membrane	GO:0003674//molecular_function;GO:0042803//protein homodimerization activity	GO:0008150//biological_process	--
ENSMUSG00000015461	872	843	818	1280	1153	1164	1147	34.345	34.226	36.774	58.760	44.247	46.343	40.866	35.115	47.554	0.437479263169277	6.40432247346529e-06	0.00328183854279958	Atf6b	activating transcription factor 6 beta [Source:MGI Symbol;Acc:MGI:105121]	Environmental Information Processing;Human Diseases;Human Diseases;Human Diseases;Human Diseases;Human Diseases;Human Diseases;Environmental Information Processing;Genetic Information Processing;Human Diseases;Human Diseases;Organismal Systems;Organismal Systems;Organismal Systems;Organismal Systems;Organismal Systems;Environmental Information Processing;Organismal Systems;Organismal Systems;Orga…	Signal transduction;Neurodegenerative disease;Infectious disease: viral;Infectious disease: viral;Cancer: overview;Cancer: overview;Substance dependence;Signal transduction;Folding, sorting and degradation;Infectious disease: viral;Endocrine and metabolic disease;Circulatory system;Endocrine system;Nervous system;Endocrine system;Endocrine system;Signal transduction;Endocrine system;Endocrine sys…	ko04151//PI3K-Akt signaling pathway;ko05020//Prion disease;ko05163//Human cytomegalovirus infection;ko05166//Human T-cell leukemia virus 1 infection;ko05203//Viral carcinogenesis;ko05207//Chemical carcinogenesis - receptor activation;ko05034//Alcoholism;ko04022//cGMP-PKG signaling pathway;ko04141//Protein processing in endoplasmic reticulum;ko05161//Hepatitis B;ko04934//Cushing syndrome;ko04261//…	K09049;K09049;K09049;K09049;K09049;K09049;K09049;K09049;K09049;K09049;K09049;K09049;K09049;K09049;K09049;K09049;K09049;K09049;K09049;K09049;K09049;K09049;K09049;K09049;K09049	GO:0005634//nucleus;GO:0005789//endoplasmic reticulum membrane;GO:0032993//protein-DNA complex;GO:0090575//RNA polymerase II transcription regulator complex	GO:0000976//transcription cis-regulatory region binding;GO:0000978//RNA polymerase II cis-regulatory region sequence-specific DNA binding;GO:0001228//DNA-binding transcription activator activity, RNA polymerase II-specific;GO:0003700//DNA-binding transcription factor activity;GO:1990837//sequence-specific double-stranded DNA binding	GO:0006355//regulation of transcription, DNA-templated;GO:0045944//positive regulation of transcription by RNA polymerase II;GO:1903892//negative regulation of ATF6-mediated unfolded protein response;GO:1990440//positive regulation of transcription from RNA polymerase II promoter in response to endoplasmic reticulum stress	TF_bZIP
ENSMUSG00000030824	5681	5084	5368	8604	8007	7223	7278	241.687	196.494	241.061	399.701	308.169	295.514	266.028	226.414	317.353	0.487125312761207	7.15030669451169e-06	0.00355942267252792	Nucb1	nucleobindin 1 [Source:MGI Symbol;Acc:MGI:97388]	-	-	-	-	GO:0005576//extracellular region;GO:0005615//extracellular space;GO:0005634//nucleus;GO:0005737//cytoplasm;GO:0005769//early endosome;GO:0005791//rough endoplasmic reticulum;GO:0005793//endoplasmic reticulum-Golgi intermediate compartment;GO:0005794//Golgi apparatus;GO:0005798//Golgi-associated vesicle;GO:0005801//cis-Golgi network;GO:0005802//trans-Golgi network;GO:0016020//membrane;GO:0032580//…	GO:0001965//G-protein alpha-subunit binding;GO:0003677//DNA binding;GO:0005085//guanyl-nucleotide exchange factor activity;GO:0005509//calcium ion binding;GO:0046872//metal ion binding	GO:0007264//small GTPase mediated signal transduction;GO:1903533//regulation of protein targeting	--
ENSMUSG00000028465	7463	7223	7530	10357	9473	11763	11027	89.867	90.396	103.496	145.361	110.650	143.181	119.668	94.5863333333333	129.715	0.455641669345671	7.45981341882507e-06	0.00361034247767192	Tln1	talin 1 [Source:MGI Symbol;Acc:MGI:1099832]	Human Diseases;Environmental Information Processing;Cellular Processes;Organismal Systems	Infectious disease: viral;Signal transduction;Cellular community - eukaryotes;Immune system	ko05166//Human T-cell leukemia virus 1 infection;ko04015//Rap1 signaling pathway;ko04510//Focal adhesion;ko04611//Platelet activation	K06271;K06271;K06271;K06271	GO:0001726//ruffle;GO:0005737//cytoplasm;GO:0005856//cytoskeleton;GO:0005886//plasma membrane;GO:0005912//adherens junction;GO:0005925//focal adhesion;GO:0009986//cell surface;GO:0016020//membrane;GO:0032587//ruffle membrane;GO:0042995//cell projection;GO:0070161//anchoring junction	GO:0001786//phosphatidylserine binding;GO:0003779//actin binding;GO:0005178//integrin binding;GO:0005200//structural constituent of cytoskeleton;GO:0005515//protein binding;GO:0017166//vinculin binding;GO:0030274//LIM domain binding;GO:0035091//phosphatidylinositol binding;GO:0051015//actin filament binding	GO:0007010//cytoskeleton organization;GO:0007044//cell-substrate junction assembly;GO:0007155//cell adhesion;GO:0007229//integrin-mediated signaling pathway;GO:0030866//cortical actin cytoskeleton organization;GO:0033622//integrin activation;GO:0098609//cell-cell adhesion	--
ENSMUSG00000046709	96	250	49	25	22	10	5	1.793	4.427	1.324	0.621	0.526	0.164	0.109	2.51466666666667	0.355	-2.8244762455619	7.80658460951885e-06	0.00361785909424254	Mapk10	mitogen-activated protein kinase 10 [Source:MGI Symbol;Acc:MGI:1346863]	Human Diseases;Human Diseases;Human Diseases;Human Diseases;Environmental Information Processing;Human Diseases;Human Diseases;Human Diseases;Human Diseases;Human Diseases;Environmental Information Processing;Human Diseases;Human Diseases;Human Diseases;Environmental Information Processing;Human Diseases;Human Diseases;Organismal Systems;Human Diseases;Cellular Processes;Human Diseases;Cellular P…	Cancer: overview;Neurodegenerative disease;Neurodegenerative disease;Neurodegenerative disease;Signal transduction;Neurodegenerative disease;Neurodegenerative disease;Infectious disease: bacterial;Infectious disease: viral;Infectious disease: viral;Signal transduction;Infectious disease: viral;Infectious disease: viral;Cancer: overview;Signal transduction;Infectious disease: viral;Cardiovascular …	ko05200//Pathways in cancer;ko05022//Pathways of neurodegeneration - multiple diseases;ko05010//Alzheimer disease;ko05016//Huntington disease;ko04010//MAPK signaling pathway;ko05020//Prion disease;ko05012//Parkinson disease;ko05132//Salmonella infection;ko05166//Human T-cell leukemia virus 1 infection;ko05170//Human immunodeficiency virus 1 infection;ko04014//Ras signaling pathway;ko05171//Corona…	K04440;K04440;K04440;K04440;K04440;K04440;K04440;K04440;K04440;K04440;K04440;K04440;K04440;K04440;K04440;K04440;K04440;K04440;K04440;K04440;K04440;K04440;K04440;K04440;K04440;K04440;K04440;K04440;K04440;K04440;K04440;K04440;K04440;K04440;K04440;K04440;K04440;K04440;K04440;K04440;K04440;K04440;K04440;K04440;K04440;K04440;K04440;K04440;K04440;K04440;K04440;K04440;K04440;K04440;K04440;K04440;K04440;…	GO:0005654//nucleoplasm;GO:0005737//cytoplasm;GO:0043231//intracellular membrane-bounded organelle	GO:0000166//nucleotide binding;GO:0004672//protein kinase activity;GO:0004674//protein serine/threonine kinase activity;GO:0004707//MAP kinase activity;GO:0005524//ATP binding;GO:0016301//kinase activity;GO:0016740//transferase activity;GO:0106310//protein serine kinase activity	GO:0000165//MAPK cascade;GO:0006468//protein phosphorylation;GO:0007165//signal transduction;GO:0016310//phosphorylation;GO:0048511//rhythmic process	--
ENSMUSG00000001020	1385	1012	1092	2600	1920	2855	1857	281.076	211.705	252.952	614.998	377.966	585.683	339.015	248.577666666667	479.4155	0.947579869552351	7.89064142691938e-06	0.00361785909424254	S100a4	S100 calcium binding protein A4 [Source:MGI Symbol;Acc:MGI:1330282]	-	-	-	-	GO:0005576//extracellular region;GO:0005615//extracellular space;GO:0005634//nucleus;GO:0005654//nucleoplasm;GO:0005737//cytoplasm;GO:0005829//cytosol;GO:0043005//neuron projection;GO:0048471//perinuclear region of cytoplasm	GO:0003779//actin binding;GO:0005509//calcium ion binding;GO:0005515//protein binding;GO:0042056//chemoattractant activity;GO:0042802//identical protein binding;GO:0046872//metal ion binding;GO:0046914//transition metal ion binding;GO:0048306//calcium-dependent protein binding;GO:0050786//RAGE receptor binding	GO:0043123//positive regulation of I-kappaB kinase/NF-kappaB signaling;GO:0050918//positive chemotaxis	--
ENSMUSG00000042190	1205	1262	1181	1691	1770	1568	1825	43.290	47.051	48.229	73.952	64.437	55.582	62.735	46.19	64.1765	0.474464565178933	8.16308294426322e-06	0.00364680497789482	Cmklr1	chemerin chemokine-like receptor 1 [Source:MGI Symbol;Acc:MGI:109603]	-	-	-	-	GO:0005886//plasma membrane;GO:0016020//membrane	GO:0004875//complement receptor activity;GO:0004930//G protein-coupled receptor activity;GO:0097003//adipokinetic hormone receptor activity;GO:0097004//adipokinetic hormone binding	GO:0002430//complement receptor mediated signaling pathway;GO:0006935//chemotaxis;GO:0006954//inflammatory response;GO:0007165//signal transduction;GO:0007186//G protein-coupled receptor signaling pathway;GO:0007200//phospholipase C-activating G protein-coupled receptor signaling pathway;GO:0007204//positive regulation of cytosolic calcium ion concentration;GO:0010759//positive regulation of macr…	--
ENSMUSG00000057193	2333	2681	2365	3661	3619	4418	3461	72.431	87.826	81.894	129.553	103.110	137.897	93.279	80.717	115.95975	0.522679668116565	8.90941667493736e-06	0.00388071916818584	Slc44a2	solute carrier family 44, member 2 [Source:MGI Symbol;Acc:MGI:1915932]	Human Diseases	Cancer: overview	ko05231//Choline metabolism in cancer	K15377	GO:0005739//mitochondrion;GO:0005741//mitochondrial outer membrane;GO:0005886//plasma membrane;GO:0016020//membrane	GO:0005515//protein binding;GO:0015220//choline transmembrane transporter activity;GO:0015651//quaternary ammonium group transmembrane transporter activity;GO:0022857//transmembrane transporter activity;GO:0034228//ethanolamine transmembrane transporter activity;GO:1901702//salt transmembrane transporter activity	GO:0015697//quaternary ammonium group transport;GO:0015871//choline transport;GO:0034229//ethanolamine transport;GO:0055085//transmembrane transport	--
ENSMUSG00000022853	943	597	657	350	437	343	287	31.971	20.864	25.424	13.830	14.371	11.755	8.753	26.0863333333333	12.17725	-1.09910580993039	1.03987876551184e-05	0.00441897749549091	Ehhadh	enoyl-Coenzyme A, hydratase/3-hydroxyacyl Coenzyme A dehydrogenase [Source:MGI Symbol;Acc:MGI:1277964]	Metabolism;Organismal Systems;Cellular Processes;Metabolism;Metabolism;Metabolism;Metabolism;Metabolism;Metabolism;Metabolism;Metabolism	Global and overview maps;Endocrine system;Transport and catabolism;Amino acid metabolism;Global and overview maps;Amino acid metabolism;Lipid metabolism;Amino acid metabolism;Metabolism of other amino acids;Carbohydrate metabolism;Carbohydrate metabolism	ko01100//Metabolic pathways;ko03320//PPAR signaling pathway;ko04146//Peroxisome;ko00310//Lysine degradation;ko01212//Fatty acid metabolism;ko00280//Valine, leucine and isoleucine degradation;ko00071//Fatty acid degradation;ko00380//Tryptophan metabolism;ko00410//beta-Alanine metabolism;ko00640//Propanoate metabolism;ko00650//Butanoate metabolism	K07514;K07514;K07514;K07514;K07514;K07514;K07514;K07514;K07514;K07514;K07514	GO:0005739//mitochondrion;GO:0005777//peroxisome;GO:0005829//cytosol	GO:0003824//catalytic activity;GO:0003857//3-hydroxyacyl-CoA dehydrogenase activity;GO:0004165//dodecenoyl-CoA delta-isomerase activity;GO:0004300//enoyl-CoA hydratase activity;GO:0016491//oxidoreductase activity;GO:0016509//long-chain-3-hydroxyacyl-CoA dehydrogenase activity;GO:0016616//oxidoreductase activity, acting on the CH-OH group of donors, NAD or NADP as acceptor;GO:0016829//lyase activi…	GO:0006629//lipid metabolic process;GO:0006631//fatty acid metabolic process;GO:0006635//fatty acid beta-oxidation;GO:0006637//acyl-CoA metabolic process;GO:0008152//metabolic process	--
ENSMUSG00000025572	453	468	448	601	721	748	723	16.953	17.135	20.147	29.719	25.667	29.625	29.445	18.0783333333333	28.614	0.662459508742619	1.11356391317829e-05	0.00461943429983461	Tmc6	transmembrane channel-like gene family 6 [Source:MGI Symbol;Acc:MGI:1098686]	-	-	-	-	GO:0005737//cytoplasm;GO:0005783//endoplasmic reticulum;GO:0005794//Golgi apparatus;GO:0005886//plasma membrane;GO:0016020//membrane;GO:0031965//nuclear membrane	-	-	--
ENSMUSG00000028849	3149	3762	3179	4581	4698	4963	4963	106.601	133.003	126.466	176.470	153.991	168.639	153.493	122.023333333333	163.14825	0.419026465843955	1.18280331675573e-05	0.00469136513607628	Map7d1	MAP7 domain containing 1 [Source:MGI Symbol;Acc:MGI:2384297]	-	-	-	-	GO:0005737//cytoplasm;GO:0005819//spindle;GO:0005856//cytoskeleton;GO:0015630//microtubule cytoskeleton	-	GO:0000226//microtubule cytoskeleton organization	--
ENSMUSG00000075012	240	262	260	404	369	474	509	7.740	8.709	9.570	15.185	11.543	15.451	14.766	8.673	14.23625	0.714966158419289	1.1979951521947e-05	0.00469136513607628	Fjx1	four jointed box 1 [Source:MGI Symbol;Acc:MGI:1341907]	-	-	-	-	GO:0005576//extracellular region;GO:0005615//extracellular space	-	GO:0007267//cell-cell signaling;GO:0010842//retina layer formation	--
ENSMUSG00000045362	131	118	104	217	228	374	244	4.261	3.984	3.918	8.278	7.270	12.327	7.218	4.05433333333333	8.77325	1.11364667266176	1.24999014123434e-05	0.00469136513607628	Tnfrsf26	tumor necrosis factor receptor superfamily, member 26 [Source:MGI Symbol;Acc:MGI:2651928]	-	-	-	-	GO:0016020//membrane	GO:0005515//protein binding	-	--
ENSMUSG00000001729	4087	4127	4560	5580	5589	6024	5691	154.691	161.309	196.073	246.150	203.912	231.937	193.973	170.691	218.993	0.359497763953878	1.28123026174257e-05	0.00469136513607628	Akt1	thymoma viral proto-oncogene 1 [Source:MGI Symbol;Acc:MGI:87986]	Human Diseases;Human Diseases;Human Diseases;Environmental Information Processing;Human Diseases;Environmental Information Processing;Human Diseases;Human Diseases;Human Diseases;Human Diseases;Environmental Information Processing;Human Diseases;Human Diseases;Environmental Information Processing;Human Diseases;Human Diseases;Environmental Information Processing;Human Diseases;Human Diseases;Huma…	Cancer: overview;Infectious disease: viral;Neurodegenerative disease;Signal transduction;Infectious disease: viral;Signal transduction;Infectious disease: bacterial;Infectious disease: viral;Infectious disease: viral;Infectious disease: viral;Signal transduction;Infectious disease: viral;Cancer: overview;Signal transduction;Infectious disease: viral;Cardiovascular disease;Signal transduction;Canc…	ko05200//Pathways in cancer;ko05168//Herpes simplex virus 1 infection;ko05010//Alzheimer disease;ko04151//PI3K-Akt signaling pathway;ko05165//Human papillomavirus infection;ko04010//MAPK signaling pathway;ko05132//Salmonella infection;ko05163//Human cytomegalovirus infection;ko05166//Human T-cell leukemia virus 1 infection;ko05170//Human immunodeficiency virus 1 infection;ko04014//Ras signaling p…	K04456;K04456;K04456;K04456;K04456;K04456;K04456;K04456;K04456;K04456;K04456;K04456;K04456;K04456;K04456;K04456;K04456;K04456;K04456;K04456;K04456;K04456;K04456;K04456;K04456;K04456;K04456;K04456;K04456;K04456;K04456;K04456;K04456;K04456;K04456;K04456;K04456;K04456;K04456;K04456;K04456;K04456;K04456;K04456;K04456;K04456;K04456;K04456;K04456;K04456;K04456;K04456;K04456;K04456;K04456;K04456;K04456;…	GO:0005634//nucleus;GO:0005654//nucleoplasm;GO:0005737//cytoplasm;GO:0005739//mitochondrion;GO:0005819//spindle;GO:0005829//cytosol;GO:0005886//plasma membrane;GO:0005911//cell-cell junction;GO:0015630//microtubule cytoskeleton;GO:0016020//membrane;GO:0031982//vesicle;GO:0032991//protein-containing complex;GO:0036064//ciliary basal body;GO:0098978//glutamatergic synapse	GO:0000166//nucleotide binding;GO:0004672//protein kinase activity;GO:0004674//protein serine/threonine kinase activity;GO:0004712//protein serine/threonine/tyrosine kinase activity;GO:0004857//enzyme inhibitor activity;GO:0005080//protein kinase C binding;GO:0005515//protein binding;GO:0005516//calmodulin binding;GO:0005524//ATP binding;GO:0005547//phosphatidylinositol-3,4,5-trisphosphate bindin…	GO:0001649//osteoblast differentiation;GO:0001893//maternal placenta development;GO:0001934//positive regulation of protein phosphorylation;GO:0001938//positive regulation of endothelial cell proliferation;GO:0002042//cell migration involved in sprouting angiogenesis;GO:0003376//sphingosine-1-phosphate receptor signaling pathway;GO:0005975//carbohydrate metabolic process;GO:0005977//glycogen meta…	--
ENSMUSG00000001930	11801	9147	7794	14867	18937	16927	23013	236.643	197.178	205.931	266.491	386.341	349.950	416.495	213.250666666667	354.81925	0.73453403054034	1.29190443299906e-05	0.00469136513607628	Vwf	Von Willebrand factor [Source:MGI Symbol;Acc:MGI:98941]	Environmental Information Processing;Human Diseases;Human Diseases;Cellular Processes;Organismal Systems;Organismal Systems;Organismal Systems;Environmental Information Processing	Signal transduction;Infectious disease: viral;Infectious disease: viral;Cellular community - eukaryotes;Immune system;Immune system;Immune system;Signaling molecules and interaction	ko04151//PI3K-Akt signaling pathway;ko05165//Human papillomavirus infection;ko05171//Coronavirus disease - COVID-19;ko04510//Focal adhesion;ko04613//Neutrophil extracellular trap formation;ko04611//Platelet activation;ko04610//Complement and coagulation cascades;ko04512//ECM-receptor interaction	K03900;K03900;K03900;K03900;K03900;K03900;K03900;K03900	GO:0005576//extracellular region;GO:0005783//endoplasmic reticulum;GO:0033093//Weibel-Palade body;GO:0062023//collagen-containing extracellular matrix	GO:0002020//protease binding;GO:0005178//integrin binding;GO:0005515//protein binding;GO:0005518//collagen binding;GO:0019865//immunoglobulin binding;GO:0042802//identical protein binding;GO:0051087//chaperone binding	GO:0007155//cell adhesion;GO:0007596//blood coagulation;GO:0007599//hemostasis;GO:0030168//platelet activation;GO:0031589//cell-substrate adhesion;GO:1902533//positive regulation of intracellular signal transduction	--
ENSMUSG00000024754	723	772	672	997	1165	1110	1005	11.026	12.182	11.679	17.758	17.272	17.167	13.810	11.629	16.50175	0.504891987434688	1.29246126689813e-05	0.00469136513607628	Cemip2	cell migration inducing hyaluronidase 2 [Source:MGI Symbol;Acc:MGI:1890373]	-	-	-	-	GO:0005730//nucleolus;GO:0005829//cytosol;GO:0005886//plasma membrane;GO:0016020//membrane;GO:0043231//intracellular membrane-bounded organelle	GO:0004415//hyalurononglucosaminidase activity;GO:0005509//calcium ion binding;GO:0016787//hydrolase activity;GO:0016798//hydrolase activity, acting on glycosyl bonds	GO:0001525//angiogenesis;GO:0008152//metabolic process;GO:0030214//hyaluronan catabolic process;GO:1903670//regulation of sprouting angiogenesis	--
ENSMUSG00000036867	577	512	626	1039	786	1103	1255	19.628	17.953	24.306	41.195	25.936	37.928	38.404	20.629	35.86575	0.797932912104591	1.38239416548636e-05	0.00491539868270795	Smad6	SMAD family member 6 [Source:MGI Symbol;Acc:MGI:1336883]	Environmental Information Processing	Signal transduction	ko04350//TGF-beta signaling pathway	K04677	GO:0005634//nucleus;GO:0005654//nucleoplasm;GO:0005667//transcription regulator complex;GO:0005794//Golgi apparatus;GO:0005829//cytosol;GO:0016604//nuclear body;GO:0032991//protein-containing complex;GO:0071144//heteromeric SMAD protein complex	GO:0000976//transcription cis-regulatory region binding;GO:0003682//chromatin binding;GO:0005515//protein binding;GO:0031625//ubiquitin protein ligase binding;GO:0034713//type I transforming growth factor beta receptor binding;GO:0042802//identical protein binding;GO:0046872//metal ion binding;GO:0070410//co-SMAD binding;GO:0070411//I-SMAD binding;GO:0070412//R-SMAD binding;GO:0070698//type I act…	GO:0001657//ureteric bud development;GO:0003148//outflow tract septum morphogenesis;GO:0003170//heart valve development;GO:0003180//aortic valve morphogenesis;GO:0003183//mitral valve morphogenesis;GO:0003184//pulmonary valve morphogenesis;GO:0003281//ventricular septum development;GO:0006355//regulation of transcription, DNA-templated;GO:0006357//regulation of transcription by RNA polymerase II;…	MH1
ENSMUSG00000057530	7780	5292	6129	10151	10706	10711	13501	212.178	123.246	160.666	511.051	262.505	290.695	393.922	165.363333333333	364.54325	1.14045061289069	1.41777672348816e-05	0.00494038477066685	Ece1	endothelin converting enzyme 1 [Source:MGI Symbol;Acc:MGI:1101357]	-	-	-	-	GO:0005768//endosome;GO:0005769//early endosome;GO:0005794//Golgi apparatus;GO:0005886//plasma membrane;GO:0009897//external side of plasma membrane;GO:0009986//cell surface;GO:0016020//membrane;GO:0030141//secretory granule;GO:0031410//cytoplasmic vesicle;GO:0031982//vesicle;GO:0033093//Weibel-Palade body;GO:0048471//perinuclear region of cytoplasm	GO:0004175//endopeptidase activity;GO:0004222//metalloendopeptidase activity;GO:0008233//peptidase activity;GO:0008237//metallopeptidase activity;GO:0008270//zinc ion binding;GO:0016787//hydrolase activity;GO:0042802//identical protein binding;GO:0042803//protein homodimerization activity;GO:0046872//metal ion binding	GO:0001666//response to hypoxia;GO:0001921//positive regulation of receptor recycling;GO:0006508//proteolysis;GO:0006915//apoptotic process;GO:0007507//heart development;GO:0008217//regulation of blood pressure;GO:0010467//gene expression;GO:0010613//positive regulation of cardiac muscle hypertrophy;GO:0010814//substance P catabolic process;GO:0010815//bradykinin catabolic process;GO:0010816//cal…	--
ENSMUSG00000018909	2753	2543	2493	3487	3457	3307	3479	43.783	41.759	45.707	69.396	56.747	58.029	57.697	43.7496666666667	60.46725	0.466881942975687	1.46659625805659e-05	0.00501029541257254	Arrb1	arrestin, beta 1 [Source:MGI Symbol;Acc:MGI:99473]	Organismal Systems;Environmental Information Processing;Cellular Processes;Human Diseases;Organismal Systems;Organismal Systems;Organismal Systems;Organismal Systems;Human Diseases;Organismal Systems;Environmental Information Processing	Sensory system;Signal transduction;Transport and catabolism;Cancer: overview;Immune system;Nervous system;Endocrine system;Endocrine system;Substance dependence;Endocrine system;Signal transduction	ko04740//Olfactory transduction;ko04010//MAPK signaling pathway;ko04144//Endocytosis;ko05207//Chemical carcinogenesis - receptor activation;ko04062//Chemokine signaling pathway;ko04728//Dopaminergic synapse;ko04926//Relaxin signaling pathway;ko04928//Parathyroid hormone synthesis, secretion and action;ko05032//Morphine addiction;ko04929//GnRH secretion;ko04340//Hedgehog signaling pathway	K04439;K04439;K04439;K04439;K04439;K04439;K04439;K04439;K04439;K04439;K04439	GO:0000785//chromatin;GO:0005634//nucleus;GO:0005654//nucleoplasm;GO:0005737//cytoplasm;GO:0005768//endosome;GO:0005829//cytosol;GO:0005886//plasma membrane;GO:0005905//clathrin-coated pit;GO:0014069//postsynaptic density;GO:0016020//membrane;GO:0016323//basolateral plasma membrane;GO:0016604//nuclear body;GO:0031143//pseudopodium;GO:0031410//cytoplasmic vesicle;GO:0042995//cell projection;GO:004…	GO:0001664//G protein-coupled receptor binding;GO:0003713//transcription coactivator activity;GO:0005096//GTPase activator activity;GO:0005102//signaling receptor binding;GO:0005159//insulin-like growth factor receptor binding;GO:0005515//protein binding;GO:0019899//enzyme binding;GO:0030276//clathrin binding;GO:0030331//estrogen receptor binding;GO:0031434//mitogen-activated protein kinase kinas…	GO:0001933//negative regulation of protein phosphorylation;GO:0001934//positive regulation of protein phosphorylation;GO:0002031//G protein-coupled receptor internalization;GO:0002092//positive regulation of receptor internalization;GO:0006355//regulation of transcription, DNA-templated;GO:0006357//regulation of transcription by RNA polymerase II;GO:0006511//ubiquitin-dependent protein catabolic …	--
ENSMUSG00000036206	415	457	371	618	627	621	730	8.397	9.531	8.568	14.574	12.306	12.701	13.287	8.832	13.217	0.581582673271895	1.63221112092222e-05	0.00546884891535152	Sh3bp4	SH3-domain binding protein 4 [Source:MGI Symbol;Acc:MGI:2138297]	-	-	-	-	GO:0005634//nucleus;GO:0005737//cytoplasm;GO:0005905//clathrin-coated pit;GO:0016020//membrane;GO:0030136//clathrin-coated vesicle;GO:0031410//cytoplasmic vesicle	GO:0005092//GDP-dissociation inhibitor activity;GO:0005515//protein binding;GO:0031267//small GTPase binding;GO:0042802//identical protein binding	GO:0006897//endocytosis;GO:0008285//negative regulation of cell population proliferation;GO:0010508//positive regulation of autophagy;GO:0030308//negative regulation of cell growth;GO:0032007//negative regulation of TOR signaling;GO:0034260//negative regulation of GTPase activity;GO:0050790//regulation of catalytic activity;GO:0061462//protein localization to lysosome;GO:0071230//cellular respons…	--
ENSMUSG00000006360	2808	2565	3104	4095	3986	3896	4632	637.677	600.384	804.595	1083.864	877.951	894.347	946.186	680.885333333333	950.587	0.481406814790844	1.81984201163926e-05	0.00598247308845109	Crip1	cysteine-rich protein 1 (intestinal) [Source:MGI Symbol;Acc:MGI:88501]	-	-	-	-	GO:0005737//cytoplasm	GO:0008270//zinc ion binding;GO:0042277//peptide binding;GO:0046872//metal ion binding	GO:0008630//intrinsic apoptotic signaling pathway in response to DNA damage;GO:0010043//response to zinc ion;GO:0010468//regulation of gene expression;GO:0071236//cellular response to antibiotic;GO:0071493//cellular response to UV-B	--
ENSMUSG00000029598	2808	2596	2617	3379	3964	3916	4311	67.441	64.270	71.742	94.589	92.350	95.072	93.141	67.8176666666667	93.788	0.467742196524491	2.16760361573711e-05	0.00692057867936903	Plbd2	phospholipase B domain containing 2 [Source:MGI Symbol;Acc:MGI:1919022]	-	-	-	-	GO:0005576//extracellular region;GO:0005764//lysosome;GO:0043202//lysosomal lumen	GO:0004620//phospholipase activity;GO:0016787//hydrolase activity	GO:0006629//lipid metabolic process;GO:0009395//phospholipid catabolic process;GO:0016042//lipid catabolic process	--
ENSMUSG00000023942	1748	1968	1770	2498	2463	2637	2383	107.623	118.310	118.740	180.629	144.651	155.177	124.306	114.891	151.19075	0.39610408802131	2.1846514800281e-05	0.00692057867936903	Slc29a1	solute carrier family 29 (nucleoside transporters), member 1 [Source:MGI Symbol;Acc:MGI:1927073]	Human Diseases	Substance dependence	ko05034//Alcoholism	K15014	GO:0005886//plasma membrane;GO:0016020//membrane;GO:0016323//basolateral plasma membrane;GO:0016324//apical plasma membrane;GO:0098793//presynapse;GO:0098794//postsynapse	GO:0005326//neurotransmitter transmembrane transporter activity;GO:0005337//nucleoside transmembrane transporter activity;GO:0015207//adenine transmembrane transporter activity;GO:0015208//guanine transmembrane transporter activity;GO:0015210//uracil transmembrane transporter activity;GO:0015211//purine nucleoside transmembrane transporter activity;GO:0015212//cytidine transmembrane transporter a…	GO:0001504//neurotransmitter uptake;GO:0006836//neurotransmitter transport;GO:0007595//lactation;GO:0015851//nucleobase transport;GO:0015853//adenine transport;GO:0015858//nucleoside transport;GO:0015860//purine nucleoside transmembrane transport;GO:0015861//cytidine transport;GO:0015862//uridine transport;GO:0030431//sleep;GO:0032238//adenosine transport;GO:0035340//inosine transport;GO:0035344/…	--
ENSMUSG00000051855	186	270	477	100	68	127	115	7.357	10.986	21.470	4.611	2.588	5.045	4.092	13.271	4.084	-1.70022231382469	2.40376099564251e-05	0.00741339523716894	Mest	mesoderm specific transcript [Source:MGI Symbol;Acc:MGI:96968]	-	-	-	-	GO:0005783//endoplasmic reticulum;GO:0005789//endoplasmic reticulum membrane;GO:0016020//membrane	GO:0003824//catalytic activity;GO:0016787//hydrolase activity	GO:0010883//regulation of lipid storage;GO:0032526//response to retinoic acid	--
ENSMUSG00000030530	2038	1701	1783	2660	2645	2896	2455	48.342	43.040	48.419	73.675	61.147	71.600	52.758	46.6003333333333	64.795	0.475542215203503	2.42532014302146e-05	0.00741339523716894	Furin	furin (paired basic amino acid cleaving enzyme) [Source:MGI Symbol;Acc:MGI:97513]	-	-	-	-	GO:0000139//Golgi membrane;GO:0005576//extracellular region;GO:0005768//endosome;GO:0005769//early endosome;GO:0005783//endoplasmic reticulum;GO:0005788//endoplasmic reticulum lumen;GO:0005789//endoplasmic reticulum membrane;GO:0005794//Golgi apparatus;GO:0005802//trans-Golgi network;GO:0005886//plasma membrane;GO:0009986//cell surface;GO:0010008//endosome membrane;GO:0012510//trans-Golgi network…	GO:0002020//protease binding;GO:0004175//endopeptidase activity;GO:0004252//serine-type endopeptidase activity;GO:0004867//serine-type endopeptidase inhibitor activity;GO:0005515//protein binding;GO:0008201//heparin binding;GO:0008233//peptidase activity;GO:0008236//serine-type peptidase activity;GO:0016787//hydrolase activity;GO:0042277//peptide binding;GO:0046872//metal ion binding;GO:0048406//…	GO:0001825//blastocyst formation;GO:0006465//signal peptide processing;GO:0006508//proteolysis;GO:0009966//regulation of signal transduction;GO:0016485//protein processing;GO:0016486//peptide hormone processing;GO:0019058//viral life cycle;GO:0030335//positive regulation of cell migration;GO:0030511//positive regulation of transforming growth factor beta receptor signaling pathway;GO:0031638//zym…	--
ENSMUSG00000029622	6355	5422	6020	7593	8218	8583	8422	406.255	352.839	415.420	544.478	504.658	531.205	479.627	391.504666666667	514.992	0.39552051703546	2.74995844850062e-05	0.00814355744238176	Arpc1b	actin related protein 2/3 complex, subunit 1B [Source:MGI Symbol;Acc:MGI:1343142]	Cellular Processes;Human Diseases;Cellular Processes;Cellular Processes;Human Diseases;Organismal Systems;Human Diseases	Transport and catabolism;Infectious disease: bacterial;Cell motility;Cellular community - eukaryotes;Infectious disease: bacterial;Immune system;Infectious disease: bacterial	ko04144//Endocytosis;ko05132//Salmonella infection;ko04810//Regulation of actin cytoskeleton;ko04530//Tight junction;ko05135//Yersinia infection;ko04666//Fc gamma R-mediated phagocytosis;ko05100//Bacterial invasion of epithelial cells	K05757;K05757;K05757;K05757;K05757;K05757;K05757	GO:0005634//nucleus;GO:0005737//cytoplasm;GO:0005856//cytoskeleton;GO:0005885//Arp2/3 protein complex;GO:0015629//actin cytoskeleton;GO:0036284//tubulobulbar complex	GO:0003779//actin binding;GO:0005200//structural constituent of cytoskeleton;GO:0005515//protein binding;GO:0044877//protein-containing complex binding;GO:0051015//actin filament binding	GO:0032355//response to estradiol;GO:0034314//Arp2/3 complex-mediated actin nucleation;GO:0043627//response to estrogen	--
ENSMUSG00000030298	1347	1291	1355	1678	1751	1781	1859	100.617	99.405	115.528	146.091	126.873	134.478	124.916	105.183333333333	133.0895	0.339490632686284	2.81179875337367e-05	0.00814355744238176	Sec13	SEC13 homolog, nuclear pore and COPII coat complex component [Source:MGI Symbol;Acc:MGI:99832]	Human Diseases;Genetic Information Processing;Environmental Information Processing;Genetic Information Processing	Neurodegenerative disease;Folding, sorting and degradation;Signal transduction;Translation	ko05014//Amyotrophic lateral sclerosis;ko04141//Protein processing in endoplasmic reticulum;ko04150//mTOR signaling pathway;ko03013//Nucleocytoplasmic transport	K14004;K14004;K14004;K14004	GO:0000776//kinetochore;GO:0005634//nucleus;GO:0005635//nuclear envelope;GO:0005643//nuclear pore;GO:0005654//nucleoplasm;GO:0005764//lysosome;GO:0005765//lysosomal membrane;GO:0005783//endoplasmic reticulum;GO:0005789//endoplasmic reticulum membrane;GO:0005829//cytosol;GO:0012507//ER to Golgi transport vesicle membrane;GO:0016020//membrane;GO:0030127//COPII vesicle coat;GO:0031080//nuclear pore …	GO:0005198//structural molecule activity;GO:0005515//protein binding;GO:0042802//identical protein binding	GO:0006606//protein import into nucleus;GO:0006888//endoplasmic reticulum to Golgi vesicle-mediated transport;GO:0006913//nucleocytoplasmic transport;GO:0015031//protein transport;GO:0016192//vesicle-mediated transport;GO:0032008//positive regulation of TOR signaling;GO:0032527//protein exit from endoplasmic reticulum;GO:0051028//mRNA transport;GO:0072659//protein localization to plasma membrane;…	--
ENSMUSG00000020717	11735	10741	9995	14370	22640	19744	17460	367.929	343.597	358.486	516.658	688.438	624.082	491.810	356.670666666667	580.247	0.702074588090462	2.83000752402932e-05	0.00814355744238176	Pecam1	platelet/endothelial cell adhesion molecule 1 [Source:MGI Symbol;Acc:MGI:97537]	Environmental Information Processing;Human Diseases;Organismal Systems;Human Diseases	Signaling molecules and interaction;Cardiovascular disease;Immune system;Infectious disease: parasitic	ko04514//Cell adhesion molecules;ko05418//Fluid shear stress and atherosclerosis;ko04670//Leukocyte transendothelial migration;ko05144//Malaria	K06471;K06471;K06471;K06471	GO:0001726//ruffle;GO:0005615//extracellular space;GO:0005737//cytoplasm;GO:0005886//plasma membrane;GO:0005911//cell-cell junction;GO:0009897//external side of plasma membrane;GO:0009986//cell surface;GO:0016020//membrane;GO:0030485//smooth muscle contractile fiber;GO:0032991//protein-containing complex;GO:0044291//cell-cell contact zone;GO:0045121//membrane raft;GO:0070161//anchoring junction;G…	GO:0004888//transmembrane signaling receptor activity;GO:0005515//protein binding;GO:0019903//protein phosphatase binding;GO:0042803//protein homodimerization activity	GO:0001525//angiogenesis;GO:0001886//endothelial cell morphogenesis;GO:0001934//positive regulation of protein phosphorylation;GO:0002687//positive regulation of leukocyte migration;GO:0002693//positive regulation of cellular extravasation;GO:0006909//phagocytosis;GO:0007155//cell adhesion;GO:0007156//homophilic cell adhesion via plasma membrane adhesion molecules;GO:0007159//leukocyte cell-cell …	--
ENSMUSG00000078923	2581	2358	2578	3190	3454	3255	3332	139.900	133.297	164.660	206.011	186.561	182.574	164.486	145.952333333333	184.908	0.341310368620474	2.85115654012103e-05	0.00814355744238176	Ube2v1	ubiquitin-conjugating enzyme E2 variant 1 [Source:MGI Symbol;Acc:MGI:1913839]	-	-	-	-	GO:0000151//ubiquitin ligase complex;GO:0005634//nucleus;GO:0005654//nucleoplasm;GO:0005737//cytoplasm;GO:0005829//cytosol;GO:0031371//ubiquitin conjugating enzyme complex;GO:0032991//protein-containing complex;GO:0035370//UBC13-UEV1A complex	GO:0005515//protein binding;GO:0031624//ubiquitin conjugating enzyme binding;GO:0061631//ubiquitin conjugating enzyme activity	GO:0006301//postreplication repair;GO:0042275//error-free postreplication DNA repair;GO:0043123//positive regulation of I-kappaB kinase/NF-kappaB signaling;GO:0051092//positive regulation of NF-kappaB transcription factor activity;GO:0070534//protein K63-linked ubiquitination;GO:1902523//positive regulation of protein K63-linked ubiquitination;GO:1902533//positive regulation of intracellular sign…	--
ENSMUSG00000002147	1973	1987	2076	2517	2873	2641	2753	52.822	54.835	63.439	78.541	74.610	71.472	66.302	57.032	72.73125	0.350803745407277	2.96246637152224e-05	0.00832500832113418	Stat6	signal transducer and activator of transcription 6 [Source:MGI Symbol;Acc:MGI:103034]	Human Diseases;Cellular Processes;Environmental Information Processing;Human Diseases;Organismal Systems;Organismal Systems;Human Diseases	Cancer: overview;Cell growth and death;Signal transduction;Infectious disease: viral;Immune system;Immune system;Immune disease	ko05200//Pathways in cancer;ko04217//Necroptosis;ko04630//JAK-STAT signaling pathway;ko05161//Hepatitis B;ko04659//Th17 cell differentiation;ko04658//Th1 and Th2 cell differentiation;ko05321//Inflammatory bowel disease	K11225;K11225;K11225;K11225;K11225;K11225;K11225	GO:0000785//chromatin;GO:0005634//nucleus;GO:0005654//nucleoplasm;GO:0005737//cytoplasm;GO:0005829//cytosol;GO:0045121//membrane raft;GO:0090575//RNA polymerase II transcription regulator complex	GO:0000977//RNA polymerase II transcription regulatory region sequence-specific DNA binding;GO:0000978//RNA polymerase II cis-regulatory region sequence-specific DNA binding;GO:0000981//DNA-binding transcription factor activity, RNA polymerase II-specific;GO:0001223//transcription coactivator binding;GO:0001227//DNA-binding transcription repressor activity, RNA polymerase II-specific;GO:0001228//…	GO:0000122//negative regulation of transcription by RNA polymerase II;GO:0002296//T-helper 1 cell lineage commitment;GO:0002829//negative regulation of type 2 immune response;GO:0006355//regulation of transcription, DNA-templated;GO:0006357//regulation of transcription by RNA polymerase II;GO:0006952//defense response;GO:0007165//signal transduction;GO:0007259//receptor signaling pathway via JAK-…	STAT
ENSMUSG00000024858	2075	2052	2253	2709	3060	2814	3074	66.577	75.026	93.791	108.783	93.164	86.774	90.099	78.4646666666667	94.705	0.271397453645659	3.08895120446721e-05	0.0085426661643543	Grk2	G protein-coupled receptor kinase 2 [Source:MGI Symbol;Acc:MGI:87940]	Organismal Systems;Cellular Processes;Organismal Systems;Organismal Systems;Human Diseases;Environmental Information Processing	Sensory system;Transport and catabolism;Immune system;Nervous system;Substance dependence;Signal transduction	ko04740//Olfactory transduction;ko04144//Endocytosis;ko04062//Chemokine signaling pathway;ko04724//Glutamatergic synapse;ko05032//Morphine addiction;ko04340//Hedgehog signaling pathway	K00910;K00910;K00910;K00910;K00910;K00910	GO:0005634//nucleus;GO:0005737//cytoplasm;GO:0005739//mitochondrion;GO:0005829//cytosol;GO:0005886//plasma membrane;GO:0005901//caveola;GO:0005929//cilium;GO:0014069//postsynaptic density;GO:0016020//membrane;GO:0016323//basolateral plasma membrane;GO:0016324//apical plasma membrane;GO:0030424//axon;GO:0042995//cell projection;GO:0043197//dendritic spine;GO:0043198//dendritic shaft;GO:0045121//me…	GO:0000166//nucleotide binding;GO:0001664//G protein-coupled receptor binding;GO:0004672//protein kinase activity;GO:0004674//protein serine/threonine kinase activity;GO:0004703//G protein-coupled receptor kinase activity;GO:0005515//protein binding;GO:0005524//ATP binding;GO:0016301//kinase activity;GO:0016740//transferase activity;GO:0031625//ubiquitin protein ligase binding;GO:0031755//Edg-2 l…	GO:0002026//regulation of the force of heart contraction;GO:0002029//desensitization of G protein-coupled receptor signaling pathway;GO:0003108//negative regulation of the force of heart contraction by chemical signal;GO:0006468//protein phosphorylation;GO:0006979//response to oxidative stress;GO:0007165//signal transduction;GO:0007186//G protein-coupled receptor signaling pathway;GO:0007217//tac…	--
ENSMUSG00000032702	1381	1739	1268	3377	2232	2748	2310	25.431	32.636	26.503	72.954	39.316	50.359	37.814	28.19	50.11075	0.829936652618753	3.31092618210849e-05	0.00899255346616639	Kank1	KN motif and ankyrin repeat domains 1 [Source:MGI Symbol;Acc:MGI:2147707]	-	-	-	-	GO:0005634//nucleus;GO:0005737//cytoplasm;GO:0005856//cytoskeleton;GO:0005886//plasma membrane;GO:0032587//ruffle membrane	GO:0005515//protein binding;GO:0008013//beta-catenin binding	GO:0008283//cell population proliferation;GO:0010977//negative regulation of neuron projection development;GO:0030036//actin cytoskeleton organization;GO:0030177//positive regulation of Wnt signaling pathway;GO:0030336//negative regulation of cell migration;GO:0030837//negative regulation of actin filament polymerization;GO:0035023//regulation of Rho protein signal transduction;GO:0035024//negati…	--
ENSMUSG00000029705	1416	1437	1448	1858	1983	2122	1841	41.808	41.165	49.630	67.231	61.246	66.612	51.596	44.201	61.67125	0.480519078850536	3.36428629768425e-05	0.00899255346616639	Cux1	cut-like homeobox 1 [Source:MGI Symbol;Acc:MGI:88568]	-	-	-	-	GO:0000139//Golgi membrane;GO:0005634//nucleus;GO:0005654//nucleoplasm;GO:0005794//Golgi apparatus;GO:0016020//membrane	GO:0000981//DNA-binding transcription factor activity, RNA polymerase II-specific;GO:0003677//DNA binding;GO:0043565//sequence-specific DNA binding;GO:1990837//sequence-specific double-stranded DNA binding	GO:0006355//regulation of transcription, DNA-templated;GO:0006357//regulation of transcription by RNA polymerase II;GO:0006891//intra-Golgi vesicle-mediated transport	CUT
ENSMUSG00000020773	1311	1337	1570	2054	2011	2594	2101	60.338	63.426	82.496	110.173	89.808	120.734	87.014	68.7533333333333	101.93225	0.568109007341134	3.4064657565688e-05	0.00899255346616639	Trim47	tripartite motif-containing 47 [Source:MGI Symbol;Acc:MGI:1917374]	-	-	-	-	GO:0005634//nucleus;GO:0005737//cytoplasm;GO:0005829//cytosol	GO:0004842//ubiquitin-protein transferase activity;GO:0008270//zinc ion binding;GO:0016740//transferase activity;GO:0046872//metal ion binding;GO:0061630//ubiquitin protein ligase activity;GO:0140678//molecular function inhibitor activity	GO:0016567//protein ubiquitination	--
ENSMUSG00000026638	212	339	339	472	562	665	645	5.209	8.587	9.508	13.518	13.395	16.518	14.257	7.768	14.422	0.892656141233533	3.57998629867338e-05	0.00907108751740424	Irf6	interferon regulatory factor 6 [Source:MGI Symbol;Acc:MGI:1859211]	-	-	-	-	GO:0005634//nucleus;GO:0005654//nucleoplasm;GO:0005737//cytoplasm;GO:0005829//cytosol;GO:0030054//cell junction	GO:0000976//transcription cis-regulatory region binding;GO:0000978//RNA polymerase II cis-regulatory region sequence-specific DNA binding;GO:0000981//DNA-binding transcription factor activity, RNA polymerase II-specific;GO:0001228//DNA-binding transcription activator activity, RNA polymerase II-specific;GO:0003677//DNA binding;GO:0003700//DNA-binding transcription factor activity;GO:0005515//prot…	GO:0002376//immune system process;GO:0006355//regulation of transcription, DNA-templated;GO:0006357//regulation of transcription by RNA polymerase II;GO:0008283//cell population proliferation;GO:0008285//negative regulation of cell population proliferation;GO:0010839//negative regulation of keratinocyte proliferation;GO:0030154//cell differentiation;GO:0030216//keratinocyte differentiation;GO:004…	IRF
ENSMUSG00000020715	458	516	527	703	748	679	771	7.792	8.448	10.457	13.048	10.794	11.112	11.513	8.899	11.61675	0.384491373136397	3.58441459394738e-05	0.00907108751740424	Ern1	endoplasmic reticulum (ER) to nucleus signalling 1 [Source:MGI Symbol;Acc:MGI:1930134]	Human Diseases;Human Diseases;Human Diseases;Human Diseases;Human Diseases;Human Diseases;Genetic Information Processing;Human Diseases;Human Diseases;Cellular Processes;Cellular Processes	Neurodegenerative disease;Neurodegenerative disease;Neurodegenerative disease;Neurodegenerative disease;Neurodegenerative disease;Cardiovascular disease;Folding, sorting and degradation;Endocrine and metabolic disease;Neurodegenerative disease;Transport and catabolism;Cell growth and death	ko05022//Pathways of neurodegeneration - multiple diseases;ko05010//Alzheimer disease;ko05014//Amyotrophic lateral sclerosis;ko05016//Huntington disease;ko05012//Parkinson disease;ko05417//Lipid and atherosclerosis;ko04141//Protein processing in endoplasmic reticulum;ko04932//Non-alcoholic fatty liver disease;ko05017//Spinocerebellar ataxia;ko04140//Autophagy - animal;ko04210//Apoptosis	K08852;K08852;K08852;K08852;K08852;K08852;K08852;K08852;K08852;K08852;K08852	GO:0005637//nuclear inner membrane;GO:0005737//cytoplasm;GO:0005739//mitochondrion;GO:0005783//endoplasmic reticulum;GO:0005789//endoplasmic reticulum membrane;GO:0016020//membrane;GO:1990597//AIP1-IRE1 complex;GO:1990604//IRE1-TRAF2-ASK1 complex;GO:1990630//IRE1-RACK1-PP2A complex	GO:0000166//nucleotide binding;GO:0000287//magnesium ion binding;GO:0003824//catalytic activity;GO:0004519//endonuclease activity;GO:0004521//endoribonuclease activity;GO:0004540//ribonuclease activity;GO:0004672//protein kinase activity;GO:0004674//protein serine/threonine kinase activity;GO:0005161//platelet-derived growth factor receptor binding;GO:0005178//integrin binding;GO:0005515//protein…	GO:0001935//endothelial cell proliferation;GO:0006397//mRNA processing;GO:0006468//protein phosphorylation;GO:0006915//apoptotic process;GO:0006986//response to unfolded protein;GO:0007155//cell adhesion;GO:0008152//metabolic process;GO:0010468//regulation of gene expression;GO:0016310//phosphorylation;GO:0017148//negative regulation of translation;GO:0030968//endoplasmic reticulum unfolded prote…	--
ENSMUSG00000000555	3361	2825	2815	5361	4495	7061	4575	77.517	67.162	74.106	144.113	100.563	164.619	94.919	72.9283333333333	126.0535	0.789484847640316	3.59240681111687e-05	0.00907108751740424	Itga5	integrin alpha 5 (fibronectin receptor alpha) [Source:MGI Symbol;Acc:MGI:96604]	Human Diseases;Environmental Information Processing;Human Diseases;Cellular Processes;Human Diseases;Cellular Processes;Cellular Processes;Human Diseases;Human Diseases;Human Diseases;Organismal Systems;Human Diseases;Environmental Information Processing;Human Diseases;Human Diseases;Human Diseases	Infectious disease: viral;Signal transduction;Infectious disease: viral;Cell motility;Cancer: overview;Cellular community - eukaryotes;Transport and catabolism;Cancer: overview;Infectious disease: bacterial;Cardiovascular disease;Immune system;Cardiovascular disease;Signaling molecules and interaction;Infectious disease: bacterial;Cardiovascular disease;Infectious disease: bacterial	ko05168//Herpes simplex virus 1 infection;ko04151//PI3K-Akt signaling pathway;ko05165//Human papillomavirus infection;ko04810//Regulation of actin cytoskeleton;ko05205//Proteoglycans in cancer;ko04510//Focal adhesion;ko04145//Phagosome;ko05206//MicroRNAs in cancer;ko05135//Yersinia infection;ko05414//Dilated cardiomyopathy;ko04640//Hematopoietic cell lineage;ko05410//Hypertrophic cardiomyopathy;k…	K06484;K06484;K06484;K06484;K06484;K06484;K06484;K06484;K06484;K06484;K06484;K06484;K06484;K06484;K06484;K06484	GO:0005737//cytoplasm;GO:0005783//endoplasmic reticulum;GO:0005794//Golgi apparatus;GO:0005886//plasma membrane;GO:0005911//cell-cell junction;GO:0005925//focal adhesion;GO:0008305//integrin complex;GO:0009897//external side of plasma membrane;GO:0009986//cell surface;GO:0016020//membrane;GO:0031410//cytoplasmic vesicle;GO:0032587//ruffle membrane;GO:0034674//integrin alpha5-beta1 complex;GO:0045…	GO:0005154//epidermal growth factor receptor binding;GO:0005178//integrin binding;GO:0005509//calcium ion binding;GO:0005515//protein binding;GO:0046872//metal ion binding;GO:0050839//cell adhesion molecule binding	GO:0001525//angiogenesis;GO:0007044//cell-substrate junction assembly;GO:0007155//cell adhesion;GO:0007157//heterophilic cell-cell adhesion via plasma membrane cell adhesion molecules;GO:0007159//leukocyte cell-cell adhesion;GO:0007160//cell-matrix adhesion;GO:0007229//integrin-mediated signaling pathway;GO:0007565//female pregnancy;GO:0007613//memory;GO:0010811//positive regulation of cell-subst…	--
ENSMUSG00000025366	3997	3310	3216	4757	5038	5084	5363	109.902	97.205	102.581	147.888	132.556	137.582	136.000	103.229333333333	138.5065	0.424100701543574	3.68440613792986e-05	0.00917048687730743	Esyt1	extended synaptotagmin-like protein 1 [Source:MGI Symbol;Acc:MGI:1344426]	-	-	-	-	GO:0005783//endoplasmic reticulum;GO:0005789//endoplasmic reticulum membrane;GO:0005886//plasma membrane;GO:0016020//membrane	GO:0005509//calcium ion binding;GO:0005515//protein binding;GO:0005544//calcium-dependent phospholipid binding;GO:0008289//lipid binding;GO:0008429//phosphatidylethanolamine binding;GO:0031210//phosphatidylcholine binding;GO:0035091//phosphatidylinositol binding;GO:0042802//identical protein binding;GO:0046872//metal ion binding;GO:0120014//phospholipid transfer activity	GO:0006869//lipid transport;GO:0015914//phospholipid transport;GO:0061817//endoplasmic reticulum-plasma membrane tethering;GO:0120009//intermembrane lipid transfer	--
ENSMUSG00000033170	536	505	480	697	854	708	768	11.462	11.132	11.716	18.198	17.715	15.305	14.774	11.4366666666667	16.498	0.52862451657134	3.83988230231081e-05	0.00942285483847342	Card10	caspase recruitment domain family, member 10 [Source:MGI Symbol;Acc:MGI:2146012]	Environmental Information Processing	Signal transduction	ko04064//NF-kappa B signaling pathway	K20912	-	GO:0005515//protein binding	GO:0007250//activation of NF-kappaB-inducing kinase activity;GO:0042981//regulation of apoptotic process;GO:0090051//negative regulation of cell migration involved in sprouting angiogenesis;GO:1900182//positive regulation of protein localization to nucleus	--
ENSMUSG00000006219	3564	4306	3894	10115	5584	7819	6458	139.921	169.556	175.946	545.361	207.594	319.942	225.477	161.807666666667	324.5935	1.00435414390478	4.03430005274054e-05	0.00974837291016055	Fblim1	filamin binding LIM protein 1 [Source:MGI Symbol;Acc:MGI:1921452]	-	-	-	-	GO:0001650//fibrillar center;GO:0001725//stress fiber;GO:0005737//cytoplasm;GO:0005856//cytoskeleton;GO:0005925//focal adhesion;GO:0030054//cell junction;GO:0070161//anchoring junction;GO:0071944//cell periphery	GO:0005515//protein binding;GO:0031005//filamin binding;GO:0046872//metal ion binding	GO:0007155//cell adhesion;GO:0008360//regulation of cell shape;GO:0033623//regulation of integrin activation;GO:0098609//cell-cell adhesion	--
ENSMUSG00000055485	612	610	542	853	802	808	811	7.865	8.081	7.951	12.777	9.998	10.497	9.376	7.96566666666667	10.662	0.420611072509765	4.08443564507674e-05	0.00974837291016055	Soga1	suppressor of glucose, autophagy associated 1 [Source:MGI Symbol;Acc:MGI:2444575]	-	-	-	-	GO:0005615//extracellular space	-	GO:0010506//regulation of autophagy	--
ENSMUSG00000050721	2297	2004	2631	3097	3761	3571	3818	70.928	63.787	92.730	111.462	112.652	111.463	106.054	75.815	110.40775	0.542286225701662	4.19783080697587e-05	0.00975106937740636	Plekho2	pleckstrin homology domain containing, family O member 2 [Source:MGI Symbol;Acc:MGI:2143132]	-	-	-	-	GO:0005575//cellular_component	GO:0003674//molecular_function	GO:0071888//macrophage apoptotic process	--
ENSMUSG00000026796	5890	4571	4731	6633	9708	9286	8708	160.279	128.218	146.945	210.377	256.253	255.431	213.164	145.147333333333	233.80625	0.687795429020921	4.21210513297449e-05	0.00975106937740636	Niban2	niban apoptosis regulator 2 [Source:MGI Symbol;Acc:MGI:2442910]	-	-	-	-	GO:0005654//nucleoplasm;GO:0005737//cytoplasm;GO:0005829//cytosol;GO:0005886//plasma membrane;GO:0005912//adherens junction;GO:0016020//membrane;GO:0070161//anchoring junction	GO:0003713//transcription coactivator activity	GO:0008285//negative regulation of cell population proliferation;GO:0032274//gonadotropin secretion;GO:0043066//negative regulation of apoptotic process;GO:0045892//negative regulation of transcription, DNA-templated;GO:0045893//positive regulation of transcription, DNA-templated;GO:2000279//negative regulation of DNA biosynthetic process;GO:2000679//positive regulation of transcription regulator…	--
ENSMUSG00000032562	8339	8507	9324	11316	11449	10945	11731	393.218	413.815	498.155	620.916	522.412	518.593	495.547	435.062666666667	539.367	0.310044033587637	4.25346537727649e-05	0.00975106937740636	Gnai2	guanine nucleotide binding protein (G protein), alpha inhibiting 2 [Source:MGI Symbol;Acc:MGI:95772]	Human Diseases;Human Diseases;Human Diseases;Human Diseases;Environmental Information Processing;Environmental Information Processing;Human Diseases;Human Diseases;Organismal Systems;Organismal Systems;Environmental Information Processing;Human Diseases;Organismal Systems;Organismal Systems;Organismal Systems;Environmental Information Processing;Organismal Systems;Organismal Systems;Organismal Sy…	Cancer: overview;Neurodegenerative disease;Infectious disease: viral;Infectious disease: viral;Signal transduction;Signal transduction;Cancer: overview;Substance dependence;Immune system;Development and regeneration;Signal transduction;Endocrine and metabolic disease;Endocrine system;Circulatory system;Nervous system;Signal transduction;Endocrine system;Nervous system;Nervous system;Endocrine sys…	ko05200//Pathways in cancer;ko05012//Parkinson disease;ko05163//Human cytomegalovirus infection;ko05170//Human immunodeficiency virus 1 infection;ko04024//cAMP signaling pathway;ko04015//Rap1 signaling pathway;ko05207//Chemical carcinogenesis - receptor activation;ko05034//Alcoholism;ko04062//Chemokine signaling pathway;ko04360//Axon guidance;ko04022//cGMP-PKG signaling pathway;ko04934//Cushing s…	K04630;K04630;K04630;K04630;K04630;K04630;K04630;K04630;K04630;K04630;K04630;K04630;K04630;K04630;K04630;K04630;K04630;K04630;K04630;K04630;K04630;K04630;K04630;K04630;K04630;K04630;K04630;K04630;K04630;K04630;K04630;K04630;K04630;K04630;K04630;K04630;K04630;K04630;K04630;K04630;K04630	GO:0005634//nucleus;GO:0005654//nucleoplasm;GO:0005737//cytoplasm;GO:0005813//centrosome;GO:0005815//microtubule organizing center;GO:0005829//cytosol;GO:0005834//heterotrimeric G-protein complex;GO:0005856//cytoskeleton;GO:0005886//plasma membrane;GO:0016020//membrane;GO:0030425//dendrite;GO:0030496//midbody;GO:0044297//cell body;GO:0045121//membrane raft;GO:0045202//synapse;GO:0098992//neuronal…	GO:0000166//nucleotide binding;GO:0001664//G protein-coupled receptor binding;GO:0003924//GTPase activity;GO:0005515//protein binding;GO:0005525//GTP binding;GO:0019001//guanyl nucleotide binding;GO:0031683//G-protein beta/gamma-subunit complex binding;GO:0046872//metal ion binding	GO:0001973//G protein-coupled adenosine receptor signaling pathway;GO:0007049//cell cycle;GO:0007165//signal transduction;GO:0007186//G protein-coupled receptor signaling pathway;GO:0007188//adenylate cyclase-modulating G protein-coupled receptor signaling pathway;GO:0007189//adenylate cyclase-activating G protein-coupled receptor signaling pathway;GO:0007193//adenylate cyclase-inhibiting G prote…	--
ENSMUSG00000040212	1862	1650	2189	2774	2864	2962	2678	264.977	240.460	353.398	455.105	387.534	419.307	336.091	286.278333333333	399.50925	0.480810421192494	4.35637485960146e-05	0.00983546775193396	Emp3	epithelial membrane protein 3 [Source:MGI Symbol;Acc:MGI:1098729]	-	-	-	-	GO:0005886//plasma membrane;GO:0016020//membrane	-	GO:0006915//apoptotic process;GO:0032060//bleb assembly	--
ENSMUSG00000019471	2545	2495	2462	3449	3518	3186	3115	98.947	97.762	103.157	165.479	130.116	123.932	102.620	99.9553333333333	130.53675	0.385100573534663	4.40318248666044e-05	0.00983546775193396	Cdc37	cell division cycle 37 [Source:MGI Symbol;Acc:MGI:109531]	Environmental Information Processing	Signal transduction	ko04151//PI3K-Akt signaling pathway	K09554	GO:0005737//cytoplasm;GO:0005829//cytosol;GO:0032587//ruffle membrane;GO:0032991//protein-containing complex;GO:0101031//chaperone complex;GO:1990565//HSP90-CDC37 chaperone complex	GO:0001222//transcription corepressor binding;GO:0005515//protein binding;GO:0019887//protein kinase regulator activity;GO:0019900//kinase binding;GO:0019901//protein kinase binding;GO:0031072//heat shock protein binding;GO:0031435//mitogen-activated protein kinase kinase kinase binding;GO:0043422//protein kinase B binding;GO:0051082//unfolded protein binding;GO:0051087//chaperone binding;GO:0051…	GO:0006457//protein folding;GO:0010608//posttranscriptional regulation of gene expression;GO:0045859//regulation of protein kinase activity;GO:0050821//protein stabilization;GO:0060334//regulation of interferon-gamma-mediated signaling pathway;GO:0060338//regulation of type I interferon-mediated signaling pathway;GO:0098779//positive regulation of mitophagy in response to mitochondrial depolariza…	--
ENSMUSG00000020889	2144	1498	1618	3816	2808	3578	2592	79.632	57.373	68.592	165.188	101.178	134.352	86.608	68.5323333333333	121.8315	0.830030483132543	4.59002758076854e-05	0.0101230443721178	Nr1d1	nuclear receptor subfamily 1, group D, member 1 [Source:MGI Symbol;Acc:MGI:2444210]	Organismal Systems	Environmental adaptation	ko04710//Circadian rhythm	K03728	GO:0000785//chromatin;GO:0005634//nucleus;GO:0005654//nucleoplasm;GO:0005737//cytoplasm;GO:0016604//nuclear body;GO:0030425//dendrite;GO:0042995//cell projection;GO:0043025//neuronal cell body;GO:0043197//dendritic spine;GO:0045202//synapse	GO:0000976//transcription cis-regulatory region binding;GO:0000977//RNA polymerase II transcription regulatory region sequence-specific DNA binding;GO:0000978//RNA polymerase II cis-regulatory region sequence-specific DNA binding;GO:0001222//transcription corepressor binding;GO:0001227//DNA-binding transcription repressor activity, RNA polymerase II-specific;GO:0003677//DNA binding;GO:0003700//DN…	GO:0000122//negative regulation of transcription by RNA polymerase II;GO:0001678//cellular glucose homeostasis;GO:0005978//glycogen biosynthetic process;GO:0006355//regulation of transcription, DNA-templated;GO:0007623//circadian rhythm;GO:0009755//hormone-mediated signaling pathway;GO:0010498//proteasomal protein catabolic process;GO:0019216//regulation of lipid metabolic process;GO:0030154//cel…	THR-like
ENSMUSG00000032966	5140	5167	5448	6617	6854	6511	6514	313.868	325.154	379.947	470.833	406.040	401.819	357.814	339.656333333333	409.1265	0.268471231342109	4.66519457658629e-05	0.0101602106384829	Fkbp1a	FK506 binding protein 1a [Source:MGI Symbol;Acc:MGI:95541]	-	-	-	-	GO:0005737//cytoplasm;GO:0005829//cytosol;GO:0016020//membrane;GO:0016529//sarcoplasmic reticulum;GO:0030018//Z disc;GO:0033017//sarcoplasmic reticulum membrane;GO:0043231//intracellular membrane-bounded organelle;GO:0043679//axon terminus;GO:0045202//synapse;GO:0098562//cytoplasmic side of membrane;GO:1990425//ryanodine receptor complex	GO:0003755//peptidyl-prolyl cis-trans isomerase activity;GO:0005160//transforming growth factor beta receptor binding;GO:0005515//protein binding;GO:0005528//FK506 binding;GO:0016853//isomerase activity;GO:0019899//enzyme binding;GO:0030544//Hsp70 protein binding;GO:0034713//type I transforming growth factor beta receptor binding;GO:0042802//identical protein binding;GO:0044325//transmembrane tra…	GO:0003007//heart morphogenesis;GO:0006936//muscle contraction;GO:0019221//cytokine-mediated signaling pathway;GO:0031000//response to caffeine;GO:0042098//T cell proliferation;GO:0051209//release of sequestered calcium ion into cytosol;GO:0055010//ventricular cardiac muscle tissue morphogenesis;GO:0060314//regulation of ryanodine-sensitive calcium-release channel activity;GO:0060347//heart trabe…	--
ENSMUSG00000063904	903	770	870	1125	1186	1174	1210	36.211	30.968	42.123	54.867	45.479	46.912	42.653	36.434	47.47775	0.381966172641766	5.10971793850297e-05	0.0109909402027824	Dpp3	dipeptidylpeptidase 3 [Source:MGI Symbol;Acc:MGI:1922471]	-	-	-	-	GO:0005737//cytoplasm;GO:0005829//cytosol	GO:0004177//aminopeptidase activity;GO:0008233//peptidase activity;GO:0008235//metalloexopeptidase activity;GO:0008237//metallopeptidase activity;GO:0008239//dipeptidyl-peptidase activity;GO:0008270//zinc ion binding;GO:0016787//hydrolase activity;GO:0046872//metal ion binding	GO:0006508//proteolysis;GO:0030163//protein catabolic process	--
ENSMUSG00000016757	413	434	431	600	598	560	609	11.060	12.000	13.253	18.727	15.534	15.159	14.671	12.1043333333333	16.02275	0.404598157484789	5.42035513182847e-05	0.011441021407567	Ttll12	tubulin tyrosine ligase-like family, member 12 [Source:MGI Symbol;Acc:MGI:3039573]	-	-	-	-	GO:0005634//nucleus;GO:0005737//cytoplasm;GO:0005815//microtubule organizing center;GO:0005819//spindle;GO:0005829//cytosol;GO:0005856//cytoskeleton;GO:0005886//plasma membrane;GO:0030496//midbody	GO:0000166//nucleotide binding;GO:0005524//ATP binding;GO:0015631//tubulin binding;GO:0016881//acid-amino acid ligase activity;GO:1990889//H4K20me3 modified histone binding	GO:0002376//immune system process;GO:0007346//regulation of mitotic cell cycle;GO:0036211//protein modification process;GO:0045087//innate immune response;GO:0060339//negative regulation of type I interferon-mediated signaling pathway	--
ENSMUSG00000010205	942	818	897	1370	1234	1180	1216	27.424	24.555	29.836	46.500	34.863	34.737	31.860	27.2716666666667	36.99	0.439732429388786	5.45029430538978e-05	0.011441021407567	Raver1	ribonucleoprotein, PTB-binding 1 [Source:MGI Symbol;Acc:MGI:1919016]	-	-	-	-	GO:0005634//nucleus;GO:0005737//cytoplasm;GO:1990904//ribonucleoprotein complex	GO:0003676//nucleic acid binding;GO:0003723//RNA binding	-	--
ENSMUSG00000025132	9985	8407	9942	12032	13667	13748	14154	538.868	467.073	612.513	755.194	715.430	749.765	687.996	539.484666666667	727.09625	0.430564399050491	5.5549556332914e-05	0.0115219038093852	Arhgdia	Rho GDP dissociation inhibitor (GDI) alpha [Source:MGI Symbol;Acc:MGI:2178103]	Organismal Systems;Organismal Systems	Nervous system;Excretory system	ko04722//Neurotrophin signaling pathway;ko04962//Vasopressin-regulated water reabsorption	K12462;K12462	GO:0001772//immunological synapse;GO:0005615//extracellular space;GO:0005634//nucleus;GO:0005737//cytoplasm;GO:0005829//cytosol;GO:0016020//membrane;GO:0045202//synapse;GO:0098685//Schaffer collateral - CA1 synapse	GO:0005094//Rho GDP-dissociation inhibitor activity;GO:0005096//GTPase activator activity;GO:0005504//fatty acid binding;GO:0005515//protein binding;GO:0019901//protein kinase binding;GO:0031267//small GTPase binding;GO:0051879//Hsp90 protein binding	GO:0007266//Rho protein signal transduction;GO:0008360//regulation of cell shape;GO:0030336//negative regulation of cell migration;GO:0032880//regulation of protein localization;GO:0035023//regulation of Rho protein signal transduction;GO:0071260//cellular response to mechanical stimulus;GO:0071526//semaphorin-plexin signaling pathway;GO:0098693//regulation of synaptic vesicle cycle;GO:2000249//r…	--
ENSMUSG00000090841	13192	14013	13015	25790	17887	22115	19016	1958.338	2132.582	2190.158	4475.805	2593.664	3317.760	2532.807	2093.69266666667	3230.009	0.625488500330352	5.64402431047277e-05	0.0115689218307491	Myl6	myosin, light polypeptide 6, alkali, smooth muscle and non-muscle [Source:MGI Symbol;Acc:MGI:109318]	Cellular Processes;Organismal Systems;Organismal Systems	Cellular community - eukaryotes;Endocrine system;Circulatory system	ko04530//Tight junction;ko04921//Oxytocin signaling pathway;ko04270//Vascular smooth muscle contraction	K12751;K12751;K12751	GO:0005903//brush border;GO:0016459//myosin complex;GO:0016460//myosin II complex;GO:0016461//unconventional myosin complex	GO:0000146//microfilament motor activity;GO:0003774//cytoskeletal motor activity;GO:0005509//calcium ion binding;GO:0005515//protein binding;GO:0008307//structural constituent of muscle	GO:0006936//muscle contraction;GO:0007519//skeletal muscle tissue development;GO:0030049//muscle filament sliding	--
ENSMUSG00000002812	2595	2433	2467	3120	3160	3151	3163	64.597	62.430	70.095	90.523	76.303	79.288	70.829	65.7073333333333	79.23575	0.270097106913487	5.89611246248693e-05	0.0118272250390308	Flii	flightless I actin binding protein [Source:MGI Symbol;Acc:MGI:1342286]	-	-	-	-	GO:0005634//nucleus;GO:0005654//nucleoplasm;GO:0005737//cytoplasm;GO:0005815//microtubule organizing center;GO:0005829//cytosol;GO:0005856//cytoskeleton;GO:0005903//brush border;GO:0005925//focal adhesion;GO:0015629//actin cytoskeleton;GO:0034451//centriolar satellite;GO:0070161//anchoring junction	GO:0003779//actin binding;GO:0005515//protein binding;GO:0005546//phosphatidylinositol-4,5-bisphosphate binding;GO:0051015//actin filament binding	GO:0008154//actin polymerization or depolymerization;GO:0030036//actin cytoskeleton organization;GO:0030239//myofibril assembly;GO:0051014//actin filament severing;GO:0051016//barbed-end actin filament capping	--
ENSMUSG00000001435	6040	7367	5307	21290	9446	17599	10616	125.679	152.948	122.178	494.822	183.414	356.946	193.119	133.601666666667	307.07525	1.20065423163266	5.90580599435045e-05	0.0118272250390308	Col18a1	collagen, type XVIII, alpha 1 [Source:MGI Symbol;Acc:MGI:88451]	Organismal Systems	Digestive system	ko04974//Protein digestion and absorption	K06823	GO:0005576//extracellular region;GO:0005581//collagen trimer;GO:0005604//basement membrane;GO:0005615//extracellular space;GO:0031012//extracellular matrix;GO:0062023//collagen-containing extracellular matrix	GO:0005201//extracellular matrix structural constituent;GO:0005515//protein binding;GO:0030020//extracellular matrix structural constituent conferring tensile strength;GO:0042802//identical protein binding;GO:0046872//metal ion binding	GO:0001501//skeletal system development;GO:0001525//angiogenesis;GO:0001886//endothelial cell morphogenesis;GO:0007155//cell adhesion;GO:0009410//response to xenobiotic stimulus;GO:0030198//extracellular matrix organization;GO:0030199//collagen fibril organization;GO:0030903//notochord development;GO:0043534//blood vessel endothelial cell migration;GO:0043536//positive regulation of blood vessel …	--
ENSMUSG00000032265	770	1562	1345	630	516	571	659	13.974	29.394	28.138	13.419	9.154	10.534	10.761	23.8353333333333	10.967	-1.11993286792256	6.19354754688529e-05	0.0122625203306116	Tent5a	terminal nucleotidyltransferase 5A [Source:MGI Symbol;Acc:MGI:2670964]	-	-	-	-	GO:0005737//cytoplasm	GO:0016740//transferase activity;GO:1990817//RNA adenylyltransferase activity	GO:0009617//response to bacterium;GO:0030278//regulation of ossification;GO:0030501//positive regulation of bone mineralization;GO:0045669//positive regulation of osteoblast differentiation;GO:0048255//mRNA stabilization	--
ENSMUSG00000057751	408	419	319	577	721	570	626	6.019	6.512	5.399	9.921	10.317	8.500	8.307	5.97666666666667	9.26125	0.631865846220404	6.40373862608183e-05	0.0125362177620476	Megf6	multiple EGF-like-domains 6 [Source:MGI Symbol;Acc:MGI:1919351]	-	-	-	-	-	GO:0005044//scavenger receptor activity;GO:0005509//calcium ion binding;GO:0005515//protein binding	GO:0006897//endocytosis	--
ENSMUSG00000063019	413	395	446	581	583	636	573	37.706	37.173	46.476	61.824	51.630	58.694	47.059	40.4516666666667	54.80175	0.438022818931857	7.07657179189002e-05	0.0136351806957627	Manbal	mannosidase, beta A, lysosomal-like [Source:MGI Symbol;Acc:MGI:1916411]	-	-	-	-	GO:0016020//membrane	-	-	--
ENSMUSG00000054871	842	1148	1138	1431	1716	1933	1862	49.706	69.858	76.680	98.461	98.264	115.349	98.881	65.4146666666667	102.73875	0.6512943812129	7.12162912996845e-05	0.0136351806957627	Tmem158	transmembrane protein 158 [Source:MGI Symbol;Acc:MGI:1919559]	-	-	-	-	GO:0016020//membrane	GO:0042277//peptide binding	-	--
ENSMUSG00000011171	141	538	457	143	119	101	99	4.212	16.568	15.583	4.979	3.448	3.050	2.661	12.121	3.5345	-1.77793068113465	7.36666382822966e-05	0.0139510199868745	Vipr2	vasoactive intestinal peptide receptor 2 [Source:MGI Symbol;Acc:MGI:107166]	Environmental Information Processing;Environmental Information Processing	Signaling molecules and interaction;Signal transduction	ko04080//Neuroactive ligand-receptor interaction;ko04024//cAMP signaling pathway	K04590;K04590	GO:0005886//plasma membrane;GO:0016020//membrane	GO:0004888//transmembrane signaling receptor activity;GO:0004930//G protein-coupled receptor activity;GO:0004999//vasoactive intestinal polypeptide receptor activity;GO:0017046//peptide hormone binding	GO:0007165//signal transduction;GO:0007166//cell surface receptor signaling pathway;GO:0007186//G protein-coupled receptor signaling pathway;GO:0007188//adenylate cyclase-modulating G protein-coupled receptor signaling pathway;GO:0007190//activation of adenylate cyclase activity;GO:0048662//negative regulation of smooth muscle cell proliferation	--
ENSMUSG00000024942	1267	1227	1172	1643	1623	1540	1562	41.718	41.588	44.063	64.538	53.079	53.813	47.448	42.4563333333333	54.7195	0.366075266843428	8.56841209388694e-05	0.0160524133238486	Capn1	calpain 1 [Source:MGI Symbol;Acc:MGI:88263]	Human Diseases;Human Diseases;Cellular Processes;Cellular Processes;Genetic Information Processing;Cellular Processes	Neurodegenerative disease;Neurodegenerative disease;Cell growth and death;Cell growth and death;Folding, sorting and degradation;Cell growth and death	ko05022//Pathways of neurodegeneration - multiple diseases;ko05010//Alzheimer disease;ko04218//Cellular senescence;ko04217//Necroptosis;ko04141//Protein processing in endoplasmic reticulum;ko04210//Apoptosis	K01367;K01367;K01367;K01367;K01367;K01367	GO:0001533//cornified envelope;GO:0005737//cytoplasm;GO:0005739//mitochondrion;GO:0005764//lysosome;GO:0005829//cytosol;GO:0005886//plasma membrane;GO:0016020//membrane;GO:0110158//calpain complex	GO:0004198//calcium-dependent cysteine-type endopeptidase activity;GO:0005509//calcium ion binding;GO:0005515//protein binding;GO:0008092//cytoskeletal protein binding;GO:0008233//peptidase activity;GO:0008234//cysteine-type peptidase activity;GO:0016787//hydrolase activity;GO:0019899//enzyme binding;GO:0046872//metal ion binding	GO:0006508//proteolysis;GO:0010666//positive regulation of cardiac muscle cell apoptotic process;GO:0016540//protein autoprocessing;GO:0030163//protein catabolic process;GO:0030837//negative regulation of actin filament polymerization;GO:0032801//receptor catabolic process;GO:0043117//positive regulation of vascular permeability;GO:0050790//regulation of catalytic activity;GO:0060056//mammary gla…	--
ENSMUSG00000037852	6702	9049	8967	15362	11106	13248	13906	319.953	445.307	488.620	854.784	514.301	639.316	597.197	417.96	651.3995	0.640177733594673	8.9991023658271e-05	0.0165238102476644	Cpe	carboxypeptidase E [Source:MGI Symbol;Acc:MGI:101932]	Human Diseases	Endocrine and metabolic disease	ko04940//Type I diabetes mellitus	K01294	GO:0005576//extracellular region;GO:0005615//extracellular space;GO:0005794//Golgi apparatus;GO:0016020//membrane;GO:0030133//transport vesicle;GO:0030141//secretory granule;GO:0030425//dendrite;GO:0030658//transport vesicle membrane;GO:0030667//secretory granule membrane;GO:0031045//dense core granule;GO:0031410//cytoplasmic vesicle;GO:0043025//neuronal cell body;GO:0043204//perikaryon;GO:004512…	GO:0004180//carboxypeptidase activity;GO:0004181//metallocarboxypeptidase activity;GO:0005515//protein binding;GO:0008233//peptidase activity;GO:0008237//metallopeptidase activity;GO:0008270//zinc ion binding;GO:0016787//hydrolase activity;GO:0019904//protein domain specific binding;GO:0042043//neurexin family protein binding;GO:0046872//metal ion binding;GO:0050839//cell adhesion molecule bindin…	GO:0003214//cardiac left ventricle morphogenesis;GO:0006508//proteolysis;GO:0006518//peptide metabolic process;GO:0016055//Wnt signaling pathway;GO:0016485//protein processing;GO:0030070//insulin processing;GO:0030072//peptide hormone secretion;GO:0033366//protein localization to secretory granule;GO:0034230//enkephalin processing;GO:0043171//peptide catabolic process;GO:0072657//protein localiza…	--
ENSMUSG00000038034	1619	1558	1579	1929	2575	2422	2641	71.828	71.888	79.889	99.613	112.132	109.341	106.199	74.535	106.82125	0.519208723836275	9.00971114921721e-05	0.0165238102476644	Igsf8	immunoglobulin superfamily, member 8 [Source:MGI Symbol;Acc:MGI:2154090]	-	-	-	-	GO:0016020//membrane;GO:0043231//intracellular membrane-bounded organelle	-	-	--
ENSMUSG00000045114	61	172	71	31	23	32	30	2.465	9.030	4.713	1.460	0.928	1.748	2.106	5.40266666666667	1.5605	-1.79166331616077	9.10559131527112e-05	0.0165256997381217	Prrt2	proline-rich transmembrane protein 2 [Source:MGI Symbol;Acc:MGI:1916267]	-	-	-	-	GO:0005886//plasma membrane;GO:0008021//synaptic vesicle;GO:0016020//membrane;GO:0030424//axon;GO:0030672//synaptic vesicle membrane;GO:0031410//cytoplasmic vesicle;GO:0031982//vesicle;GO:0042734//presynaptic membrane;GO:0042995//cell projection;GO:0043005//neuron projection;GO:0043197//dendritic spine;GO:0043679//axon terminus;GO:0045202//synapse;GO:0045211//postsynaptic membrane;GO:0098793//pre…	GO:0005515//protein binding;GO:0017075//syntaxin-1 binding;GO:0017124//SH3 domain binding	GO:0031629//synaptic vesicle fusion to presynaptic active zone membrane;GO:0035544//negative regulation of SNARE complex assembly;GO:0050884//neuromuscular process controlling posture;GO:0150037//regulation of calcium-dependent activation of synaptic vesicle fusion;GO:1905513//negative regulation of short-term synaptic potentiation	--
ENSMUSG00000036733	973	1055	980	1319	1336	1325	1269	59.555	66.962	67.826	92.848	78.822	80.982	69.415	64.781	80.51675	0.313718201452172	9.26677544547965e-05	0.0166448483078961	Rbm42	RNA binding motif protein 42 [Source:MGI Symbol;Acc:MGI:1915285]	-	-	-	-	GO:0005634//nucleus;GO:0005737//cytoplasm;GO:0046540//U4/U6 x U5 tri-snRNP complex	GO:0003676//nucleic acid binding;GO:0003723//RNA binding;GO:0003729//mRNA binding	GO:0048025//negative regulation of mRNA splicing, via spliceosome	--
ENSMUSG00000037820	12097	8988	7350	16113	17397	14365	16749	339.986	260.389	235.783	527.821	474.281	408.105	423.453	278.719333333333	458.415	0.717841173647625	9.62498496659392e-05	0.0171118482727516	Tgm2	transglutaminase 2, C polypeptide [Source:MGI Symbol;Acc:MGI:98731]	Human Diseases	Neurodegenerative disease	ko05016//Huntington disease	K05625	GO:0000785//chromatin;GO:0000786//nucleosome;GO:0005576//extracellular region;GO:0005634//nucleus;GO:0005694//chromosome;GO:0005737//cytoplasm;GO:0005739//mitochondrion;GO:0005783//endoplasmic reticulum;GO:0005829//cytosol;GO:0005886//plasma membrane;GO:0016020//membrane;GO:0031012//extracellular matrix;GO:0048471//perinuclear region of cytoplasm;GO:0062023//collagen-containing extracellular matr…	GO:0000166//nucleotide binding;GO:0003810//protein-glutamine gamma-glutamyltransferase activity;GO:0005509//calcium ion binding;GO:0005525//GTP binding;GO:0008233//peptidase activity;GO:0008483//transaminase activity;GO:0016740//transferase activity;GO:0016746//acyltransferase activity;GO:0016787//hydrolase activity;GO:0019904//protein domain specific binding;GO:0042802//identical protein binding…	GO:0001974//blood vessel remodeling;GO:0006338//chromatin remodeling;GO:0006508//proteolysis;GO:0007186//G protein-coupled receptor signaling pathway;GO:0007200//phospholipase C-activating G protein-coupled receptor signaling pathway;GO:0010467//gene expression;GO:0014046//dopamine secretion;GO:0018149//peptide cross-linking;GO:0018153//isopeptide cross-linking via N6-(L-isoglutamyl)-L-lysine;GO:…	--
ENSMUSG00000031207	11066	11113	10677	14447	13248	16055	15285	291.096	301.338	320.580	442.945	338.044	426.913	361.697	304.338	392.39975	0.366649640712505	9.72607158384384e-05	0.017116903556092	Msn	moesin [Source:MGI Symbol;Acc:MGI:97167]	Cellular Processes;Human Diseases;Cellular Processes;Human Diseases;Organismal Systems	Cell motility;Cancer: overview;Cellular community - eukaryotes;Infectious disease: viral;Immune system	ko04810//Regulation of actin cytoskeleton;ko05205//Proteoglycans in cancer;ko04530//Tight junction;ko05162//Measles;ko04670//Leukocyte transendothelial migration	K05763;K05763;K05763;K05763;K05763	GO:0001931//uropod;GO:0005737//cytoplasm;GO:0005829//cytosol;GO:0005856//cytoskeleton;GO:0005886//plasma membrane;GO:0005902//microvillus;GO:0005912//adherens junction;GO:0005925//focal adhesion;GO:0009898//cytoplasmic side of plasma membrane;GO:0009986//cell surface;GO:0016020//membrane;GO:0016323//basolateral plasma membrane;GO:0016324//apical plasma membrane;GO:0030175//filopodium;GO:0030315//…	GO:0003725//double-stranded RNA binding;GO:0003779//actin binding;GO:0005102//signaling receptor binding;GO:0005515//protein binding;GO:0008092//cytoskeletal protein binding;GO:0019899//enzyme binding;GO:0019901//protein kinase binding;GO:0050839//cell adhesion molecule binding	GO:0001771//immunological synapse formation;GO:0007159//leukocyte cell-cell adhesion;GO:0008360//regulation of cell shape;GO:0008361//regulation of cell size;GO:0010628//positive regulation of gene expression;GO:0022612//gland morphogenesis;GO:0022614//membrane to membrane docking;GO:0042098//T cell proliferation;GO:0045198//establishment of epithelial cell apical/basal polarity;GO:0045732//posit…	--
ENSMUSG00000028645	572	406	413	853	672	930	759	19.839	14.814	16.301	33.552	23.359	33.668	24.305	16.9846666666667	28.721	0.757873076581623	9.85528160768113e-05	0.0171708571450628	Slc2a1	solute carrier family 2 (facilitated glucose transporter), member 1 [Source:MGI Symbol;Acc:MGI:95755]	Human Diseases;Human Diseases;Human Diseases;Organismal Systems;Environmental Information Processing;Human Diseases;Organismal Systems;Organismal Systems;Organismal Systems;Organismal Systems;Human Diseases;Human Diseases	Cancer: overview;Infectious disease: viral;Cardiovascular disease;Endocrine system;Signal transduction;Endocrine and metabolic disease;Endocrine system;Digestive system;Endocrine system;Endocrine system;Cancer: overview;Cancer: specific types	ko05200//Pathways in cancer;ko05166//Human T-cell leukemia virus 1 infection;ko05415//Diabetic cardiomyopathy;ko04919//Thyroid hormone signaling pathway;ko04066//HIF-1 signaling pathway;ko04931//Insulin resistance;ko04922//Glucagon signaling pathway;ko04976//Bile secretion;ko04911//Insulin secretion;ko04920//Adipocytokine signaling pathway;ko05230//Central carbon metabolism in cancer;ko05211//Ren…	K07299;K07299;K07299;K07299;K07299;K07299;K07299;K07299;K07299;K07299;K07299;K07299	GO:0000139//Golgi membrane;GO:0001674//female germ cell nucleus;GO:0001917//photoreceptor inner segment;GO:0001939//female pronucleus;GO:0005737//cytoplasm;GO:0005829//cytosol;GO:0005886//plasma membrane;GO:0005901//caveola;GO:0005911//cell-cell junction;GO:0014704//intercalated disc;GO:0016020//membrane;GO:0016323//basolateral plasma membrane;GO:0016324//apical plasma membrane;GO:0030018//Z disc…	GO:0005324//long-chain fatty acid transporter activity;GO:0005355//glucose transmembrane transporter activity;GO:0005515//protein binding;GO:0015149//hexose transmembrane transporter activity;GO:0019900//kinase binding;GO:0022857//transmembrane transporter activity;GO:0033300//dehydroascorbic acid transmembrane transporter activity;GO:0042802//identical protein binding;GO:0042910//xenobiotic tran…	GO:0001666//response to hypoxia;GO:0007417//central nervous system development;GO:0007565//female pregnancy;GO:0008643//carbohydrate transport;GO:0008645//hexose transmembrane transport;GO:0015911//long-chain fatty acid import across plasma membrane;GO:0021987//cerebral cortex development;GO:0032868//response to insulin;GO:0042149//cellular response to glucose starvation;GO:0042908//xenobiotic tr…	--
ENSMUSG00000005465	142	165	121	233	246	219	257	5.387	6.453	5.240	10.303	9.053	8.398	8.771	5.69333333333333	9.13125	0.681538798791527	0.000110662157096732	0.0190897699316471	Il27ra	interleukin 27 receptor, alpha [Source:MGI Symbol;Acc:MGI:1355318]	Environmental Information Processing;Environmental Information Processing;Organismal Systems	Signaling molecules and interaction;Signal transduction;Immune system	ko04060//Cytokine-cytokine receptor interaction;ko04630//JAK-STAT signaling pathway;ko04659//Th17 cell differentiation	K19598;K19598;K19598	GO:0005576//extracellular region;GO:0005737//cytoplasm;GO:0005886//plasma membrane;GO:0009897//external side of plasma membrane;GO:0016020//membrane;GO:0043235//receptor complex	GO:0005515//protein binding;GO:0019955//cytokine binding;GO:0045509//interleukin-27 receptor activity	GO:0002692//negative regulation of cellular extravasation;GO:0002827//positive regulation of T-helper 1 type immune response;GO:0002829//negative regulation of type 2 immune response;GO:0019221//cytokine-mediated signaling pathway;GO:0032700//negative regulation of interleukin-17 production;GO:0032715//negative regulation of interleukin-6 production;GO:0032720//negative regulation of tumor necros…	--
ENSMUSG00000025278	2719	2721	2350	3776	3251	3965	4253	30.197	31.151	29.790	48.879	35.023	44.513	42.490	30.3793333333333	42.72625	0.492032489417707	0.000116314061257501	0.0197897505130658	Flnb	filamin, beta [Source:MGI Symbol;Acc:MGI:2446089]	Environmental Information Processing;Human Diseases;Human Diseases;Cellular Processes	Signal transduction;Infectious disease: bacterial;Cancer: overview;Cellular community - eukaryotes	ko04010//MAPK signaling pathway;ko05132//Salmonella infection;ko05205//Proteoglycans in cancer;ko04510//Focal adhesion	K04437;K04437;K04437;K04437	GO:0001725//stress fiber;GO:0005634//nucleus;GO:0005737//cytoplasm;GO:0005829//cytosol;GO:0005856//cytoskeleton;GO:0005886//plasma membrane;GO:0005903//brush border;GO:0005925//focal adhesion;GO:0005938//cell cortex;GO:0030018//Z disc;GO:0043005//neuron projection;GO:0043025//neuronal cell body;GO:0043232//intracellular non-membrane-bounded organelle;GO:0045335//phagocytic vesicle	GO:0003779//actin binding;GO:0005515//protein binding;GO:0042802//identical protein binding;GO:0051015//actin filament binding	GO:0003334//keratinocyte development;GO:0003382//epithelial cell morphogenesis;GO:0007519//skeletal muscle tissue development;GO:0030036//actin cytoskeleton organization;GO:0071346//cellular response to interferon-gamma	--
ENSMUSG00000041445	2399	2159	1713	2771	3813	3424	3839	64.446	56.598	49.725	97.678	100.092	94.083	87.827	56.923	94.92	0.737700402633214	0.000116991580258611	0.0197897505130658	Mmrn2	multimerin 2 [Source:MGI Symbol;Acc:MGI:2385618]	-	-	-	-	GO:0005576//extracellular region;GO:0005604//basement membrane;GO:0005615//extracellular space;GO:0031012//extracellular matrix;GO:0062023//collagen-containing extracellular matrix;GO:1990972//multimerin complex	GO:0005201//extracellular matrix structural constituent;GO:0005515//protein binding	GO:0001525//angiogenesis;GO:0002042//cell migration involved in sprouting angiogenesis;GO:0007155//cell adhesion;GO:0008285//negative regulation of cell population proliferation;GO:0030336//negative regulation of cell migration;GO:0030948//negative regulation of vascular endothelial growth factor receptor signaling pathway;GO:0048583//regulation of response to stimulus;GO:0090051//negative regula…	--
ENSMUSG00000029381	384	297	255	695	449	655	541	6.047	4.873	4.643	13.937	6.945	10.478	8.163	5.18766666666667	9.88075	0.929534771727138	0.000121300479986101	0.0203213294499792	Shroom3	shroom family member 3 [Source:MGI Symbol;Acc:MGI:1351655]	-	-	-	-	GO:0005737//cytoplasm;GO:0005856//cytoskeleton;GO:0005874//microtubule	GO:0003779//actin binding;GO:0005515//protein binding;GO:0051015//actin filament binding	-	--
ENSMUSG00000027330	315	304	352	459	441	483	474	10.463	10.452	13.439	17.844	14.328	16.309	14.106	11.4513333333333	15.64675	0.450347436874392	0.000127142074899871	0.021097108295052	Cdc25b	cell division cycle 25B [Source:MGI Symbol;Acc:MGI:99701]	Environmental Information Processing;Human Diseases;Cellular Processes;Organismal Systems	Signal transduction;Cancer: overview;Cell growth and death;Endocrine system	ko04010//MAPK signaling pathway;ko05206//MicroRNAs in cancer;ko04110//Cell cycle;ko04914//Progesterone-mediated oocyte maturation	K05866;K05866;K05866;K05866	GO:0000922//spindle pole;GO:0005634//nucleus;GO:0005737//cytoplasm;GO:0005813//centrosome;GO:0005815//microtubule organizing center;GO:0005856//cytoskeleton	GO:0004721//phosphoprotein phosphatase activity;GO:0004725//protein tyrosine phosphatase activity;GO:0016787//hydrolase activity;GO:0019901//protein kinase binding	GO:0000086//G2/M transition of mitotic cell cycle;GO:0000278//mitotic cell cycle;GO:0001556//oocyte maturation;GO:0006468//protein phosphorylation;GO:0006470//protein dephosphorylation;GO:0007049//cell cycle;GO:0007144//female meiosis I;GO:0010971//positive regulation of G2/M transition of mitotic cell cycle;GO:0032467//positive regulation of cytokinesis;GO:0045860//positive regulation of protein…	--
ENSMUSG00000002980	3234	4657	2723	7713	5437	7221	5899	134.560	199.737	129.320	374.046	219.438	303.708	220.794	154.539	279.4965	0.85485924938601	0.000129792901249157	0.0213337897968308	Bcam	basal cell adhesion molecule [Source:MGI Symbol;Acc:MGI:1929940]	-	-	-	-	GO:0005886//plasma membrane;GO:0009986//cell surface;GO:0016020//membrane	GO:0005055//laminin receptor activity;GO:0043236//laminin binding	GO:0007155//cell adhesion;GO:0007160//cell-matrix adhesion	--
ENSMUSG00000022091	1655	1613	1599	1965	2228	2213	2094	56.324	56.831	62.445	76.580	73.091	76.068	63.714	58.5333333333333	72.36325	0.305998765127386	0.000140295702926574	0.0228445984307449	Sorbs3	sorbin and SH3 domain containing 3 [Source:MGI Symbol;Acc:MGI:700013]	-	-	-	-	GO:0005634//nucleus;GO:0005737//cytoplasm;GO:0005856//cytoskeleton;GO:0005925//focal adhesion;GO:0070161//anchoring junction	GO:0005515//protein binding;GO:0017166//vinculin binding	GO:0000122//negative regulation of transcription by RNA polymerase II;GO:0000165//MAPK cascade;GO:0007155//cell adhesion;GO:0031589//cell-substrate adhesion;GO:0043410//positive regulation of MAPK cascade;GO:0051496//positive regulation of stress fiber assembly	--
ENSMUSG00000029417	197	858	319	176	112	120	119	6.892	30.940	12.738	7.176	3.801	4.243	3.747	16.8566666666667	4.74175	-1.82982777123451	0.000142930429130338	0.0230581191364619	Cxcl9	chemokine (C-X-C motif) ligand 9 [Source:MGI Symbol;Acc:MGI:1352449]	Environmental Information Processing;Organismal Systems;Organismal Systems;Environmental Information Processing	Signaling molecules and interaction;Immune system;Immune system;Signaling molecules and interaction	ko04060//Cytokine-cytokine receptor interaction;ko04062//Chemokine signaling pathway;ko04620//Toll-like receptor signaling pathway;ko04061//Viral protein interaction with cytokine and cytokine receptor	K05416;K05416;K05416;K05416	GO:0005576//extracellular region;GO:0005615//extracellular space;GO:0009897//external side of plasma membrane	GO:0005125//cytokine activity;GO:0008009//chemokine activity;GO:0045236//CXCR chemokine receptor binding;GO:0048248//CXCR3 chemokine receptor binding	GO:0006935//chemotaxis;GO:0006952//defense response;GO:0006954//inflammatory response;GO:0006955//immune response;GO:0007189//adenylate cyclase-activating G protein-coupled receptor signaling pathway;GO:0009617//response to bacterium;GO:0030593//neutrophil chemotaxis;GO:0031640//killing of cells of other organism;GO:0042127//regulation of cell population proliferation;GO:0045663//positive regulat…	--
ENSMUSG00000015222	86	415	33	30	30	22	24	1.598	8.903	0.837	0.898	0.708	0.423	0.687	3.77933333333333	0.679	-2.47664828885354	0.00014659156700577	0.0231840962354994	Map2	microtubule-associated protein 2 [Source:MGI Symbol;Acc:MGI:97175]	-	-	-	-	GO:0005737//cytoplasm;GO:0005790//smooth endoplasmic reticulum;GO:0005791//rough endoplasmic reticulum;GO:0005856//cytoskeleton;GO:0005874//microtubule;GO:0005875//microtubule associated complex;GO:0014069//postsynaptic density;GO:0015629//actin cytoskeleton;GO:0015630//microtubule cytoskeleton;GO:0030425//dendrite;GO:0032587//ruffle membrane;GO:0032839//dendrite cytoplasm;GO:0032991//protein-con…	GO:0002162//dystroglycan binding;GO:0003779//actin binding;GO:0005515//protein binding;GO:0005516//calmodulin binding;GO:0005519//cytoskeletal regulatory protein binding;GO:0008017//microtubule binding;GO:0015631//tubulin binding;GO:0019901//protein kinase binding	GO:0000226//microtubule cytoskeleton organization;GO:0001578//microtubule bundle formation;GO:0007026//negative regulation of microtubule depolymerization;GO:0007409//axonogenesis;GO:0016358//dendrite development;GO:0021954//central nervous system neuron development;GO:0030010//establishment of cell polarity;GO:0030517//negative regulation of axon extension;GO:0031115//negative regulation of micr…	--
ENSMUSG00000027966	85	407	764	132	78	33	46	1.624	8.483	19.236	3.201	1.298	0.511	0.893	9.781	1.47575	-2.72853363068124	0.000147817749975953	0.0231840962354994	Col11a1	collagen, type XI, alpha 1 [Source:MGI Symbol;Acc:MGI:88446]	Organismal Systems	Digestive system	ko04974//Protein digestion and absorption	K19721	GO:0005576//extracellular region;GO:0005581//collagen trimer;GO:0005592//collagen type XI trimer;GO:0005615//extracellular space;GO:0031012//extracellular matrix;GO:0062023//collagen-containing extracellular matrix	GO:0005201//extracellular matrix structural constituent;GO:0008201//heparin binding;GO:0030020//extracellular matrix structural constituent conferring tensile strength;GO:0046872//metal ion binding;GO:1904399//heparan sulfate binding	GO:0001502//cartilage condensation;GO:0001503//ossification;GO:0002063//chondrocyte development;GO:0003007//heart morphogenesis;GO:0006029//proteoglycan metabolic process;GO:0007601//visual perception;GO:0007605//sensory perception of sound;GO:0030198//extracellular matrix organization;GO:0030199//collagen fibril organization;GO:0035987//endodermal cell differentiation;GO:0035989//tendon developm…	--
ENSMUSG00000068267	4974	4452	5426	6523	7129	6834	6456	102.886	94.925	128.107	157.262	143.039	142.892	120.129	108.639333333333	140.8305	0.374413284141977	0.000148868176244767	0.0231840962354994	Cenpb	centromere protein B [Source:MGI Symbol;Acc:MGI:88376]	-	-	-	-	GO:0000775//chromosome, centromeric region;GO:0000779//condensed chromosome, centromeric region;GO:0005634//nucleus;GO:0005654//nucleoplasm;GO:0005694//chromosome;GO:0005721//pericentric heterochromatin;GO:0016604//nuclear body	GO:0003676//nucleic acid binding;GO:0003677//DNA binding;GO:0003682//chromatin binding	-	--
ENSMUSG00000018340	4483	4491	4141	5635	5330	5480	5722	182.449	188.368	192.367	267.260	210.363	225.445	209.435	187.728	228.12575	0.281185454961914	0.000149176454368737	0.0231840962354994	Anxa6	annexin A6 [Source:MGI Symbol;Acc:MGI:88255]	-	-	-	-	GO:0005634//nucleus;GO:0005737//cytoplasm;GO:0005739//mitochondrion;GO:0005765//lysosomal membrane;GO:0005829//cytosol;GO:0005925//focal adhesion;GO:0014704//intercalated disc;GO:0016020//membrane;GO:0016324//apical plasma membrane;GO:0031902//late endosome membrane;GO:0032991//protein-containing complex;GO:0042383//sarcolemma;GO:0042470//melanosome;GO:0048471//perinuclear region of cytoplasm;GO:…	GO:0001786//phosphatidylserine binding;GO:0005262//calcium channel activity;GO:0005509//calcium ion binding;GO:0005525//GTP binding;GO:0005544//calcium-dependent phospholipid binding;GO:0008289//lipid binding;GO:0015276//ligand-gated ion channel activity;GO:0015485//cholesterol binding;GO:0035374//chondroitin sulfate binding;GO:0042802//identical protein binding;GO:0044877//protein-containing com…	GO:0001755//neural crest cell migration;GO:0001778//plasma membrane repair;GO:0003418//growth plate cartilage chondrocyte differentiation;GO:0006816//calcium ion transport;GO:0006937//regulation of muscle contraction;GO:0034220//ion transmembrane transport;GO:0051283//negative regulation of sequestering of calcium ion;GO:0051560//mitochondrial calcium ion homeostasis;GO:0070588//calcium ion trans…	--
ENSMUSG00000031239	295	1510	2306	438	289	187	355	17.095	90.201	152.531	29.584	16.245	10.954	18.506	86.609	18.82225	-2.20207785358778	0.000151417965812554	0.0231840962354994	Itm2a	integral membrane protein 2A [Source:MGI Symbol;Acc:MGI:107706]	-	-	-	-	GO:0005794//Golgi apparatus;GO:0005886//plasma membrane;GO:0016020//membrane	GO:0001540//amyloid-beta binding	GO:0002317//plasma cell differentiation;GO:0042985//negative regulation of amyloid precursor protein biosynthetic process	--
ENSMUSG00000024847	1076	1033	1022	1313	1589	1458	1374	87.245	86.007	95.206	130.238	122.170	119.171	101.341	89.486	118.23	0.401862258439539	0.000151695286164664	0.0231840962354994	Aip	aryl-hydrocarbon receptor-interacting protein [Source:MGI Symbol;Acc:MGI:109622]	Human Diseases;Human Diseases	Cancer: overview;Endocrine and metabolic disease	ko05207//Chemical carcinogenesis - receptor activation;ko04934//Cushing syndrome	K17767;K17767	GO:0005737//cytoplasm;GO:0005829//cytosol;GO:0005886//plasma membrane;GO:0016020//membrane;GO:0034751//aryl hydrocarbon receptor complex	GO:0003712//transcription coregulator activity;GO:0003755//peptidyl-prolyl cis-trans isomerase activity;GO:0005515//protein binding;GO:0017162//aryl hydrocarbon receptor binding;GO:0036004//GAF domain binding;GO:0051082//unfolded protein binding	GO:0006351//transcription, DNA-templated;GO:0006626//protein targeting to mitochondrion;GO:0006805//xenobiotic metabolic process;GO:0010738//regulation of protein kinase A signaling;GO:0022417//protein maturation by protein folding;GO:0051344//negative regulation of cyclic-nucleotide phosphodiesterase activity	--
ENSMUSG00000026728	28755	35480	30969	48776	42496	50566	41609	1327.258	1688.449	1632.665	2622.104	1904.856	2359.476	1726.433	1549.45733333333	2153.21725	0.474730859665908	0.000153094181256132	0.023194434087179	Vim	vimentin [Source:MGI Symbol;Acc:MGI:98932]	Human Diseases;Human Diseases	Infectious disease: viral;Cancer: overview	ko05169//Epstein-Barr virus infection;ko05206//MicroRNAs in cancer	K07606;K07606	GO:0005634//nucleus;GO:0005737//cytoplasm;GO:0005777//peroxisome;GO:0005829//cytosol;GO:0005844//polysome;GO:0005856//cytoskeleton;GO:0005882//intermediate filament;GO:0005886//plasma membrane;GO:0016020//membrane;GO:0016363//nuclear matrix;GO:0030424//axon;GO:0031252//cell leading edge;GO:0042995//cell projection;GO:0043005//neuron projection;GO:0043229//intracellular organelle;GO:0044297//cell …	GO:0003723//RNA binding;GO:0003725//double-stranded RNA binding;GO:0005200//structural constituent of cytoskeleton;GO:0005212//structural constituent of eye lens;GO:0005515//protein binding;GO:0019900//kinase binding;GO:0019904//protein domain specific binding;GO:0042802//identical protein binding;GO:0051721//protein phosphatase 2A binding;GO:0060090//molecular adaptor activity;GO:0097110//scaffo…	GO:0007010//cytoskeleton organization;GO:0010628//positive regulation of gene expression;GO:0010977//negative regulation of neuron projection development;GO:0014002//astrocyte development;GO:0031175//neuron projection development;GO:0032967//positive regulation of collagen biosynthetic process;GO:0043488//regulation of mRNA stability;GO:0045103//intermediate filament-based process;GO:0045109//int…	--
ENSMUSG00000037613	259	246	279	368	449	474	366	11.229	10.638	12.774	17.309	17.906	19.075	12.884	11.547	16.7935	0.540384862430003	0.000158116069554479	0.0234901406439472	Tnfrsf23	tumor necrosis factor receptor superfamily, member 23 [Source:MGI Symbol;Acc:MGI:1930269]	-	-	-	-	GO:0005886//plasma membrane;GO:0009897//external side of plasma membrane;GO:0016020//membrane;GO:0031265//CD95 death-inducing signaling complex;GO:0045121//membrane raft	GO:0005031//tumor necrosis factor-activated receptor activity;GO:0005515//protein binding	GO:0006924//activation-induced cell death of T cells;GO:0032872//regulation of stress-activated MAPK cascade;GO:0033209//tumor necrosis factor-mediated signaling pathway;GO:0043066//negative regulation of apoptotic process;GO:0097049//motor neuron apoptotic process;GO:0097192//extrinsic apoptotic signaling pathway in absence of ligand;GO:0097527//necroptotic signaling pathway;GO:1902042//negative…	--
ENSMUSG00000030103	2081	1783	1610	2332	2815	2930	3068	67.561	59.669	59.661	88.243	88.650	96.156	89.601	62.297	90.6625	0.541343253889519	0.000158238000081573	0.0234901406439472	Bhlhe40	basic helix-loop-helix family, member e40 [Source:MGI Symbol;Acc:MGI:1097714]	Organismal Systems	Environmental adaptation	ko04710//Circadian rhythm	K03729	GO:0005634//nucleus;GO:0005654//nucleoplasm;GO:0005737//cytoplasm;GO:0016604//nuclear body	GO:0000978//RNA polymerase II cis-regulatory region sequence-specific DNA binding;GO:0000981//DNA-binding transcription factor activity, RNA polymerase II-specific;GO:0001227//DNA-binding transcription repressor activity, RNA polymerase II-specific;GO:0003677//DNA binding;GO:0005515//protein binding;GO:0019904//protein domain specific binding;GO:0042803//protein homodimerization activity;GO:00434…	GO:0000122//negative regulation of transcription by RNA polymerase II;GO:0006355//regulation of transcription, DNA-templated;GO:0006357//regulation of transcription by RNA polymerase II;GO:0007623//circadian rhythm;GO:0009416//response to light stimulus;GO:0009952//anterior/posterior pattern specification;GO:0032922//circadian regulation of gene expression;GO:0042752//regulation of circadian rhyt…	bHLH
ENSMUSG00000117098	2805	2578	3072	4345	3492	4037	4155	417.606	395.209	516.418	756.019	501.929	609.219	553.054	443.077666666667	605.05525	0.44950727701991	0.000159090661538528	0.0234901406439472	Gm49909	predicted gene, 49909 [Source:MGI Symbol;Acc:MGI:6270609]	-	-	-	-	GO:0001725//stress fiber;GO:0005737//cytoplasm;GO:0005903//brush border;GO:0005938//cell cortex;GO:0016459//myosin complex;GO:0016460//myosin II complex;GO:0030016//myofibril;GO:0030018//Z disc;GO:0032991//protein-containing complex;GO:0045177//apical part of cell	GO:0005509//calcium ion binding;GO:0005515//protein binding;GO:0032036//myosin heavy chain binding;GO:0035254//glutamate receptor binding;GO:0046872//metal ion binding	GO:0008360//regulation of cell shape;GO:0072659//protein localization to plasma membrane	--
ENSMUSG00000041775	241	267	263	173	121	167	150	16.053	18.350	20.366	13.528	7.961	11.208	9.059	18.2563333333333	10.439	-0.806413522323781	0.000167839240742397	0.0243815196858218	Mapk1ip1	mitogen-activated protein kinase 1 interacting protein 1 [Source:MGI Symbol;Acc:MGI:1916796]	-	-	-	-	GO:0005575//cellular_component;GO:0005737//cytoplasm;GO:0005819//spindle;GO:0005856//cytoskeleton	GO:0042802//identical protein binding	GO:0008150//biological_process;GO:0051321//meiotic cell cycle	--
ENSMUSG00000008690	1439	1295	1356	1686	1872	1813	1789	44.236	41.091	47.717	60.378	55.958	56.518	49.549	44.348	55.60075	0.326235300100928	0.000168071730734284	0.0243815196858218	Ncaph2	non-SMC condensin II complex, subunit H2 [Source:MGI Symbol;Acc:MGI:1289164]	-	-	-	-	GO:0000793//condensed chromosome;GO:0000794//condensed nuclear chromosome;GO:0000796//condensin complex;GO:0005634//nucleus;GO:0005654//nucleoplasm;GO:0005694//chromosome;GO:0030054//cell junction;GO:0045171//intercellular bridge	GO:0003682//chromatin binding	GO:0007076//mitotic chromosome condensation;GO:0007143//female meiotic nuclear division;GO:0010032//meiotic chromosome condensation;GO:0030261//chromosome condensation;GO:0033077//T cell differentiation in thymus;GO:0051306//mitotic sister chromatid separation;GO:0051309//female meiosis chromosome separation;GO:0051984//positive regulation of chromosome segregation;GO:1905820//positive regulation…	--
ENSMUSG00000073599	807	706	724	938	1118	1050	1148	77.555	70.632	80.128	105.443	104.146	102.024	99.674	76.105	102.82175	0.434082326559908	0.00016932582689459	0.0243815196858218	Ecscr	endothelial cell surface expressed chemotaxis and apoptosis regulator [Source:MGI Symbol;Acc:MGI:1915795]	-	-	-	-	GO:0005654//nucleoplasm;GO:0005737//cytoplasm;GO:0005829//cytosol;GO:0005886//plasma membrane;GO:0016020//membrane;GO:0043231//intracellular membrane-bounded organelle	-	GO:0001525//angiogenesis;GO:0006915//apoptotic process;GO:0006935//chemotaxis;GO:0016525//negative regulation of angiogenesis;GO:0030154//cell differentiation;GO:1901800//positive regulation of proteasomal protein catabolic process;GO:2000353//positive regulation of endothelial cell apoptotic process	--
ENSMUSG00000039844	1805	1810	1723	2327	2187	2195	2319	33.719	34.762	36.146	48.662	39.451	40.074	38.357	34.8756666666667	41.636	0.25561067948251	0.00017809330427713	0.0254337675444297	Rapgef1	Rap guanine nucleotide exchange factor (GEF) 1 [Source:MGI Symbol;Acc:MGI:104580]	Environmental Information Processing;Cellular Processes;Organismal Systems;Organismal Systems;Human Diseases	Signal transduction;Cellular community - eukaryotes;Endocrine system;Nervous system;Cancer: specific types	ko04015//Rap1 signaling pathway;ko04510//Focal adhesion;ko04910//Insulin signaling pathway;ko04722//Neurotrophin signaling pathway;ko05211//Renal cell carcinoma	K06277;K06277;K06277;K06277;K06277	GO:0005737//cytoplasm;GO:0005769//early endosome;GO:0005829//cytosol;GO:0005886//plasma membrane;GO:0030670//phagocytic vesicle membrane;GO:0032991//protein-containing complex;GO:0043231//intracellular membrane-bounded organelle;GO:0048471//perinuclear region of cytoplasm	GO:0005085//guanyl-nucleotide exchange factor activity;GO:0005515//protein binding	GO:0001568//blood vessel development;GO:0007264//small GTPase mediated signal transduction;GO:0007265//Ras protein signal transduction;GO:0010976//positive regulation of neuron projection development;GO:0032486//Rap protein signal transduction;GO:0038180//nerve growth factor signaling pathway;GO:0043491//protein kinase B signaling;GO:0043547//positive regulation of GTPase activity;GO:0046328//reg…	--
ENSMUSG00000060260	347	365	364	456	599	540	539	12.704	14.091	15.366	20.150	22.176	20.459	17.790	14.0536666666667	20.14375	0.519385697914826	0.000183235889712093	0.0259554382638521	Pwwp2b	PWWP domain containing 2B [Source:MGI Symbol;Acc:MGI:2142008]	-	-	-	-	GO:0005634//nucleus;GO:0005654//nucleoplasm	GO:0005515//protein binding;GO:0120325//NuRD complex binding	GO:0006338//chromatin remodeling;GO:0032968//positive regulation of transcription elongation from RNA polymerase II promoter;GO:0120161//regulation of cold-induced thermogenesis	--
ENSMUSG00000029599	1107	971	958	1322	1412	1316	1396	25.886	23.405	25.570	36.031	32.028	31.107	29.365	24.9536666666667	32.13275	0.364792636196913	0.00018877143375213	0.0263928102517108	Ddx54	DEAD box helicase 54 [Source:MGI Symbol;Acc:MGI:1919240]	-	-	-	-	GO:0005634//nucleus;GO:0005654//nucleoplasm;GO:0005730//nucleolus;GO:0005794//Golgi apparatus	GO:0000166//nucleotide binding;GO:0003676//nucleic acid binding;GO:0003714//transcription corepressor activity;GO:0003723//RNA binding;GO:0003724//RNA helicase activity;GO:0004386//helicase activity;GO:0005102//signaling receptor binding;GO:0005524//ATP binding;GO:0016787//hydrolase activity;GO:0016887//ATP hydrolysis activity;GO:0030331//estrogen receptor binding	GO:0006364//rRNA processing;GO:0006396//RNA processing;GO:0016070//RNA metabolic process;GO:0045892//negative regulation of transcription, DNA-templated	--
ENSMUSG00000009614	490	535	527	739	705	809	667	10.954	12.328	13.447	20.782	15.287	18.281	13.413	12.243	16.94075	0.468540630573759	0.000190165394155238	0.0263928102517108	Sardh	sarcosine dehydrogenase [Source:MGI Symbol;Acc:MGI:2183102]	Metabolism;Metabolism	Global and overview maps;Amino acid metabolism	ko01100//Metabolic pathways;ko00260//Glycine, serine and threonine metabolism	K00314;K00314	GO:0005737//cytoplasm;GO:0005739//mitochondrion;GO:0005759//mitochondrial matrix	GO:0005515//protein binding;GO:0005542//folic acid binding;GO:0008480//sarcosine dehydrogenase activity;GO:0016491//oxidoreductase activity;GO:0050660//flavin adenine dinucleotide binding	GO:0035999//tetrahydrofolate interconversion;GO:1901053//sarcosine catabolic process	--
ENSMUSG00000000392	243	1082	713	206	164	144	296	8.927	40.975	29.898	9.530	5.844	5.348	9.782	26.6	7.626	-1.8024278095498	0.000190868053246603	0.0263928102517108	Fap	fibroblast activation protein [Source:MGI Symbol;Acc:MGI:109608]	-	-	-	-	GO:0005576//extracellular region;GO:0005615//extracellular space;GO:0005886//plasma membrane;GO:0009986//cell surface;GO:0016020//membrane;GO:0030027//lamellipodium;GO:0031258//lamellipodium membrane;GO:0032587//ruffle membrane;GO:0042995//cell projection;GO:0045177//apical part of cell;GO:0045178//basal part of cell;GO:0070161//anchoring junction;GO:0110165//cellular anatomical entity;GO:1905368…	GO:0002020//protease binding;GO:0004175//endopeptidase activity;GO:0004252//serine-type endopeptidase activity;GO:0005178//integrin binding;GO:0008233//peptidase activity;GO:0008236//serine-type peptidase activity;GO:0008239//dipeptidyl-peptidase activity;GO:0016787//hydrolase activity;GO:0042802//identical protein binding;GO:0042803//protein homodimerization activity	GO:0001525//angiogenesis;GO:0006508//proteolysis;GO:0006915//apoptotic process;GO:0007155//cell adhesion;GO:0010710//regulation of collagen catabolic process;GO:0010716//negative regulation of extracellular matrix disassembly;GO:0043542//endothelial cell migration;GO:0051603//proteolysis involved in cellular protein catabolic process;GO:0051726//regulation of cell cycle;GO:0060244//negative regul…	--
ENSMUSG00000000194	1181	1177	1213	1527	1560	1455	1510	19.464	19.990	22.812	29.324	24.931	24.236	22.378	20.7553333333333	25.21725	0.280928852984652	0.000194399972987643	0.0266695333020764	Gpr107	G protein-coupled receptor 107 [Source:MGI Symbol;Acc:MGI:2139054]	-	-	-	-	GO:0005654//nucleoplasm;GO:0005769//early endosome;GO:0005794//Golgi apparatus;GO:0005886//plasma membrane;GO:0016020//membrane;GO:0030136//clathrin-coated vesicle	GO:0005515//protein binding;GO:0032050//clathrin heavy chain binding	GO:0072583//clathrin-dependent endocytosis	--
ENSMUSG00000032231	10505	8931	9067	11871	14588	12982	14588	740.563	651.488	730.097	981.308	996.671	923.944	922.296	707.382666666667	956.05475	0.434602370373726	0.000196773140853679	0.0267842065085442	Anxa2	annexin A2 [Source:MGI Symbol;Acc:MGI:88246]	Human Diseases	Infectious disease: bacterial	ko05132//Salmonella infection	K17092	GO:0001533//cornified envelope;GO:0001726//ruffle;GO:0005576//extracellular region;GO:0005604//basement membrane;GO:0005615//extracellular space;GO:0005634//nucleus;GO:0005737//cytoplasm;GO:0005765//lysosomal membrane;GO:0005768//endosome;GO:0005769//early endosome;GO:0005811//lipid droplet;GO:0005829//cytosol;GO:0005886//plasma membrane;GO:0005938//cell cortex;GO:0009986//cell surface;GO:0016020…	GO:0001786//phosphatidylserine binding;GO:0002020//protease binding;GO:0004859//phospholipase inhibitor activity;GO:0004867//serine-type endopeptidase inhibitor activity;GO:0005262//calcium channel activity;GO:0005509//calcium ion binding;GO:0005515//protein binding;GO:0005544//calcium-dependent phospholipid binding;GO:0005546//phosphatidylinositol-4,5-bisphosphate binding;GO:0008092//cytoskeleta…	GO:0001525//angiogenesis;GO:0001765//membrane raft assembly;GO:0001921//positive regulation of receptor recycling;GO:0001934//positive regulation of protein phosphorylation;GO:0002091//negative regulation of receptor internalization;GO:0006900//vesicle budding from membrane;GO:0007589//body fluid secretion;GO:0010756//positive regulation of plasminogen activation;GO:0030199//collagen fibril organ…	--
ENSMUSG00000034330	1112	863	929	1225	1639	1577	1587	26.148	20.918	24.934	33.574	37.385	37.484	33.570	24	35.50325	0.564916690453095	0.000199829782140723	0.0269894131336265	Plcg2	phospholipase C, gamma 2 [Source:MGI Symbol;Acc:MGI:97616]	Metabolism;Human Diseases;Environmental Information Processing;Human Diseases;Environmental Information Processing;Human Diseases;Human Diseases;Human Diseases;Human Diseases;Organismal Systems;Organismal Systems;Organismal Systems;Human Diseases;Human Diseases;Environmental Information Processing;Organismal Systems;Organismal Systems;Organismal Systems;Organismal Systems;Organismal Systems;Organ…	Global and overview maps;Cancer: overview;Signal transduction;Infectious disease: viral;Signal transduction;Infectious disease: viral;Infectious disease: viral;Infectious disease: viral;Cancer: overview;Immune system;Immune system;Development and regeneration;Cancer: specific types;Cancer: overview;Signal transduction;Sensory system;Development and regeneration;Immune system;Nervous system;Endocr…	ko01100//Metabolic pathways;ko05200//Pathways in cancer;ko04020//Calcium signaling pathway;ko05170//Human immunodeficiency virus 1 infection;ko04014//Ras signaling pathway;ko05171//Coronavirus disease - COVID-19;ko05169//Epstein-Barr virus infection;ko05167//Kaposi sarcoma-associated herpesvirus infection;ko05205//Proteoglycans in cancer;ko04613//Neutrophil extracellular trap formation;ko04062//C…	K05859;K05859;K05859;K05859;K05859;K05859;K05859;K05859;K05859;K05859;K05859;K05859;K05859;K05859;K05859;K05859;K05859;K05859;K05859;K05859;K05859;K05859;K05859;K05859;K05859;K05859;K05859;K05859;K05859;K05859;K05859;K05859;K05859;K05859;K05859;K05859;K05859	GO:0005737//cytoplasm;GO:0005829//cytosol;GO:0005886//plasma membrane;GO:0016020//membrane;GO:0032587//ruffle membrane;GO:0048471//perinuclear region of cytoplasm;GO:0097708//intracellular vesicle;GO:0110165//cellular anatomical entity	GO:0001784//phosphotyrosine residue binding;GO:0004435//phosphatidylinositol phospholipase C activity;GO:0004629//phospholipase C activity;GO:0005515//protein binding;GO:0008081//phosphoric diester hydrolase activity;GO:0016787//hydrolase activity;GO:0019901//protein kinase binding;GO:0034480//phosphatidylcholine phospholipase C activity;GO:0097110//scaffold protein binding;GO:0140031//phosphoryl…	GO:0001775//cell activation;GO:0001878//response to yeast;GO:0002092//positive regulation of receptor internalization;GO:0002223//stimulatory C-type lectin receptor signaling pathway;GO:0002224//toll-like receptor signaling pathway;GO:0002281//macrophage activation involved in immune response;GO:0002316//follicular B cell differentiation;GO:0002732//positive regulation of dendritic cell cytokine …	--
ENSMUSG00000007041	3067	2705	3327	4048	4043	4421	4032	211.438	192.226	261.797	325.264	270.365	308.086	250.048	221.820333333333	288.44075	0.378883381061702	0.000201534133442198	0.0270102246689494	Clic1	chloride intracellular channel 1 [Source:MGI Symbol;Acc:MGI:2148924]	-	-	-	-	GO:0005634//nucleus;GO:0005635//nuclear envelope;GO:0005737//cytoplasm;GO:0005739//mitochondrion;GO:0005886//plasma membrane;GO:0016020//membrane;GO:0031965//nuclear membrane;GO:0034707//chloride channel complex;GO:0048471//perinuclear region of cytoplasm;GO:0070062//extracellular exosome	GO:0005244//voltage-gated ion channel activity;GO:0005254//chloride channel activity	GO:0006811//ion transport;GO:0006821//chloride transport;GO:0034220//ion transmembrane transport;GO:0034765//regulation of ion transmembrane transport;GO:0045669//positive regulation of osteoblast differentiation;GO:0051881//regulation of mitochondrial membrane potential;GO:1902476//chloride transmembrane transport	--
ENSMUSG00000002102	2109	2023	2022	2520	2746	2568	2554	147.332	146.473	165.628	211.593	185.610	185.781	165.765	153.144333333333	187.18725	0.28959018596166	0.00020428316224251	0.0271696605782538	Psmc3	proteasome (prosome, macropain) 26S subunit, ATPase 3 [Source:MGI Symbol;Acc:MGI:1098754]	Human Diseases;Human Diseases;Human Diseases;Human Diseases;Human Diseases;Human Diseases;Human Diseases;Human Diseases;Genetic Information Processing	Neurodegenerative disease;Neurodegenerative disease;Neurodegenerative disease;Neurodegenerative disease;Neurodegenerative disease;Neurodegenerative disease;Infectious disease: viral;Neurodegenerative disease;Folding, sorting and degradation	ko05022//Pathways of neurodegeneration - multiple diseases;ko05010//Alzheimer disease;ko05014//Amyotrophic lateral sclerosis;ko05016//Huntington disease;ko05020//Prion disease;ko05012//Parkinson disease;ko05169//Epstein-Barr virus infection;ko05017//Spinocerebellar ataxia;ko03050//Proteasome	K03065;K03065;K03065;K03065;K03065;K03065;K03065;K03065;K03065	GO:0000502//proteasome complex;GO:0000932//P-body;GO:0005634//nucleus;GO:0005737//cytoplasm;GO:0008540//proteasome regulatory particle, base subcomplex;GO:0022624//proteasome accessory complex;GO:0048471//perinuclear region of cytoplasm	GO:0000166//nucleotide binding;GO:0005524//ATP binding;GO:0016887//ATP hydrolysis activity;GO:0036402//proteasome-activating activity;GO:0042802//identical protein binding	GO:0001824//blastocyst development;GO:0030163//protein catabolic process;GO:0043161//proteasome-mediated ubiquitin-dependent protein catabolic process;GO:0043921//modulation by host of viral transcription;GO:0045944//positive regulation of transcription by RNA polymerase II;GO:1901800//positive regulation of proteasomal protein catabolic process	--
ENSMUSG00000041731	801	992	728	1776	1255	1187	1495	24.993	31.907	25.928	64.589	37.985	37.439	41.963	27.6093333333333	45.494	0.720520234846156	0.000207462436404105	0.0273834699202176	Pgm5	phosphoglucomutase 5 [Source:MGI Symbol;Acc:MGI:1925668]	-	-	-	-	GO:0001725//stress fiber;GO:0005737//cytoplasm;GO:0005829//cytosol;GO:0005856//cytoskeleton;GO:0005886//plasma membrane;GO:0005912//adherens junction;GO:0005914//spot adherens junction;GO:0005925//focal adhesion;GO:0009898//cytoplasmic side of plasma membrane;GO:0014704//intercalated disc;GO:0016010//dystrophin-associated glycoprotein complex;GO:0016020//membrane;GO:0030018//Z disc;GO:0030055//ce…	GO:0000287//magnesium ion binding;GO:0004614//phosphoglucomutase activity;GO:0005515//protein binding;GO:0016868//intramolecular transferase activity, phosphotransferases	GO:0005975//carbohydrate metabolic process;GO:0007155//cell adhesion;GO:0014706//striated muscle tissue development;GO:0030239//myofibril assembly;GO:0071704//organic substance metabolic process	--
ENSMUSG00000047419	97	174	120	70	39	58	37	0.827	1.530	1.168	0.696	0.323	0.500	0.284	1.175	0.45075	-1.38226136002002	0.000209572348509995	0.0274539776548093	Cmya5	cardiomyopathy associated 5 [Source:MGI Symbol;Acc:MGI:1923719]	-	-	-	-	GO:0005829//cytosol;GO:0005886//plasma membrane;GO:0016607//nuclear speck;GO:0043231//intracellular membrane-bounded organelle	GO:0005515//protein binding	-	--
ENSMUSG00000039323	2556	1313	1048	4599	4058	3482	2893	205.340	111.920	98.445	414.493	311.678	272.169	201.238	138.568333333333	299.8945	1.11385746400026	0.000211828675900022	0.0275424703000454	Igfbp2	insulin-like growth factor binding protein 2 [Source:MGI Symbol;Acc:MGI:96437]	-	-	-	-	GO:0005576//extracellular region;GO:0005615//extracellular space;GO:0016324//apical plasma membrane;GO:0031410//cytoplasmic vesicle	GO:0005520//insulin-like growth factor binding;GO:0019838//growth factor binding;GO:0031994//insulin-like growth factor I binding;GO:0031995//insulin-like growth factor II binding	GO:0007565//female pregnancy;GO:0007584//response to nutrient;GO:0009410//response to xenobiotic stimulus;GO:0009612//response to mechanical stimulus;GO:0014070//response to organic cyclic compound;GO:0032355//response to estradiol;GO:0032526//response to retinoic acid;GO:0032870//cellular response to hormone stimulus;GO:0042104//positive regulation of activated T cell proliferation;GO:0043567//r…	--
ENSMUSG00000090958	1212	1766	1404	2561	2028	2638	2210	32.560	46.832	43.911	79.546	52.379	71.440	52.219	41.101	63.896	0.636552123247782	0.000214105674279142	0.0276323197256703	Lrrc32	leucine rich repeat containing 32 [Source:MGI Symbol;Acc:MGI:93882]	-	-	-	-	GO:0005615//extracellular space;GO:0005654//nucleoplasm;GO:0005886//plasma membrane;GO:0009986//cell surface;GO:0016020//membrane;GO:0031012//extracellular matrix	GO:0005515//protein binding;GO:0019838//growth factor binding;GO:0050431//transforming growth factor beta binding	GO:0001818//negative regulation of cytokine production;GO:0007179//transforming growth factor beta receptor signaling pathway;GO:0010628//positive regulation of gene expression;GO:0046007//negative regulation of activated T cell proliferation;GO:0062009//secondary palate development;GO:1901388//regulation of transforming growth factor beta activation;GO:1901398//regulation of transforming growth …	--
ENSMUSG00000035112	87	47	44	158	134	128	120	5.883	2.527	3.137	5.014	5.556	6.981	2.650	3.849	5.05025	0.391871135494482	0.000216505686446308	0.0277366071687796	Wnk4	WNK lysine deficient protein kinase 4 [Source:MGI Symbol;Acc:MGI:1917097]	-	-	-	-	GO:0005737//cytoplasm;GO:0005829//cytosol;GO:0005923//bicellular tight junction;GO:0016020//membrane;GO:0032991//protein-containing complex;GO:0044297//cell body;GO:0070161//anchoring junction	GO:0000166//nucleotide binding;GO:0004672//protein kinase activity;GO:0004674//protein serine/threonine kinase activity;GO:0005515//protein binding;GO:0005524//ATP binding;GO:0008200//ion channel inhibitor activity;GO:0016301//kinase activity;GO:0016740//transferase activity;GO:0019869//chloride channel inhibitor activity;GO:0019870//potassium channel inhibitor activity;GO:0031404//chloride ion b…	GO:0002021//response to dietary excess;GO:0003096//renal sodium ion transport;GO:0006468//protein phosphorylation;GO:0006469//negative regulation of protein kinase activity;GO:0006821//chloride transport;GO:0006954//inflammatory response;GO:0007165//signal transduction;GO:0008104//protein localization;GO:0008217//regulation of blood pressure;GO:0009410//response to xenobiotic stimulus;GO:0010467/…	--
ENSMUSG00000021285	579	582	521	760	776	738	736	13.496	13.815	13.938	20.398	17.500	17.454	15.321	13.7496666666667	17.66825	0.361762507513336	0.000227213369755607	0.0288959017609631	Ppp1r13b	protein phosphatase 1, regulatory subunit 13B [Source:MGI Symbol;Acc:MGI:1336199]	-	-	-	-	GO:0005634//nucleus;GO:0005654//nucleoplasm;GO:0005737//cytoplasm;GO:0005829//cytosol;GO:0005886//plasma membrane;GO:0048471//perinuclear region of cytoplasm	GO:0002039//p53 binding;GO:0005515//protein binding;GO:0008134//transcription factor binding	GO:0006915//apoptotic process;GO:0042981//regulation of apoptotic process;GO:0045786//negative regulation of cell cycle;GO:0072332//intrinsic apoptotic signaling pathway by p53 class mediator;GO:1901216//positive regulation of neuron death	--
ENSMUSG00000053746	75	75	69	127	127	171	118	7.962	8.207	8.361	15.714	13.078	18.349	11.269	8.17666666666667	14.6025	0.836630651605004	0.000252183964261874	0.031839139198077	Ptrh1	peptidyl-tRNA hydrolase 1 homolog [Source:MGI Symbol;Acc:MGI:1913779]	-	-	-	-	GO:0005739//mitochondrion	GO:0004045//aminoacyl-tRNA hydrolase activity;GO:0016787//hydrolase activity	GO:0072344//rescue of stalled ribosome	--
ENSMUSG00000068856	799	715	736	982	966	998	982	42.168	38.897	44.336	60.405	49.453	53.241	46.621	41.8003333333333	52.43	0.326878098848841	0.000259564053166182	0.0324753450720826	Sf3b4	splicing factor 3b, subunit 4 [Source:MGI Symbol;Acc:MGI:109580]	Genetic Information Processing	Transcription	ko03040//Spliceosome	K12831	GO:0005634//nucleus;GO:0005681//spliceosomal complex;GO:0005684//U2-type spliceosomal complex;GO:0005686//U2 snRNP;GO:0005689//U12-type spliceosomal complex;GO:0071005//U2-type precatalytic spliceosome	GO:0003676//nucleic acid binding;GO:0003723//RNA binding;GO:1990935//splicing factor binding	GO:0000398//mRNA splicing, via spliceosome;GO:0006397//mRNA processing;GO:0008380//RNA splicing;GO:0048026//positive regulation of mRNA splicing, via spliceosome	--
ENSMUSG00000056121	954	979	902	1184	1218	1212	1236	49.625	52.391	53.603	71.873	61.847	63.862	57.925	51.873	63.87675	0.300307103103163	0.000263141352448098	0.0324753450720826	Fez2	fasciculation and elongation protein zeta 2 (zygin II) [Source:MGI Symbol;Acc:MGI:2675856]	-	-	-	-	GO:0005737//cytoplasm;GO:0030424//axon	GO:0005515//protein binding	GO:1902902//negative regulation of autophagosome assembly	--
ENSMUSG00000039533	49	115	44	25	13	22	17	1.493	3.612	1.530	0.888	0.384	0.678	0.466	2.21166666666667	0.604	-1.87251351021132	0.000263306911955749	0.0324753450720826	Mmd2	monocyte to macrophage differentiation-associated 2 [Source:MGI Symbol;Acc:MGI:1922354]	-	-	-	-	GO:0000139//Golgi membrane;GO:0005794//Golgi apparatus;GO:0016020//membrane;GO:0048471//perinuclear region of cytoplasm	GO:0004672//protein kinase activity	GO:0032880//regulation of protein localization;GO:0045666//positive regulation of neuron differentiation;GO:0045860//positive regulation of protein kinase activity;GO:0046579//positive regulation of Ras protein signal transduction	--
ENSMUSG00000074457	1478	1611	1532	1887	1983	1949	2007	146.232	155.723	164.459	221.656	191.990	197.597	178.495	155.471333333333	197.4345	0.344725517748844	0.000264678815372538	0.0324753450720826	S100a16	S100 calcium binding protein A16 [Source:MGI Symbol;Acc:MGI:1915110]	-	-	-	-	GO:0005615//extracellular space;GO:0005634//nucleus;GO:0005730//nucleolus;GO:0005737//cytoplasm;GO:0005829//cytosol;GO:0005886//plasma membrane;GO:0048471//perinuclear region of cytoplasm	GO:0005509//calcium ion binding;GO:0042802//identical protein binding;GO:0042803//protein homodimerization activity;GO:0046872//metal ion binding	GO:0051592//response to calcium ion	--
ENSMUSG00000025225	632	561	683	858	820	1012	997	20.903	18.785	25.490	33.111	25.986	33.621	29.177	21.726	30.47375	0.488144461633642	0.000267052323054505	0.0325374309411093	Nfkb2	nuclear factor of kappa light polypeptide gene enhancer in B cells 2, p49/p100 [Source:MGI Symbol;Acc:MGI:1099800]	Human Diseases;Environmental Information Processing;Human Diseases;Human Diseases;Human Diseases;Human Diseases;Organismal Systems;Organismal Systems;Environmental Information Processing;Human Diseases	Cancer: overview;Signal transduction;Infectious disease: viral;Infectious disease: viral;Cancer: overview;Cancer: specific types;Development and regeneration;Immune system;Signal transduction;Infectious disease: bacterial	ko05200//Pathways in cancer;ko04010//MAPK signaling pathway;ko05166//Human T-cell leukemia virus 1 infection;ko05169//Epstein-Barr virus infection;ko05203//Viral carcinogenesis;ko05224//Breast cancer;ko04380//Osteoclast differentiation;ko04625//C-type lectin receptor signaling pathway;ko04064//NF-kappa B signaling pathway;ko05134//Legionellosis	K04469;K04469;K04469;K04469;K04469;K04469;K04469;K04469;K04469;K04469	GO:0005634//nucleus;GO:0005654//nucleoplasm;GO:0005737//cytoplasm;GO:0005829//cytosol;GO:0033257//Bcl3/NF-kappaB2 complex;GO:0071159//NF-kappaB complex	GO:0000978//RNA polymerase II cis-regulatory region sequence-specific DNA binding;GO:0000981//DNA-binding transcription factor activity, RNA polymerase II-specific;GO:0001228//DNA-binding transcription activator activity, RNA polymerase II-specific;GO:0003677//DNA binding;GO:0003700//DNA-binding transcription factor activity;GO:0005515//protein binding;GO:1990837//sequence-specific double-strande…	GO:0002268//follicular dendritic cell differentiation;GO:0002467//germinal center formation;GO:0006355//regulation of transcription, DNA-templated;GO:0006357//regulation of transcription by RNA polymerase II;GO:0006954//inflammatory response;GO:0007165//signal transduction;GO:0007249//I-kappaB kinase/NF-kappaB signaling;GO:0009653//anatomical structure morphogenesis;GO:0030198//extracellular matr…	RHD
ENSMUSG00000035671	289	272	237	445	349	408	434	6.315	6.127	5.911	11.334	7.398	9.012	8.531	6.11766666666667	9.06875	0.567922208273472	0.000269566970856124	0.0326157314807379	Zswim4	zinc finger SWIM-type containing 4 [Source:MGI Symbol;Acc:MGI:2443726]	-	-	-	-	GO:0031462//Cul2-RING ubiquitin ligase complex	GO:0005515//protein binding;GO:0008270//zinc ion binding;GO:0046872//metal ion binding	-	--
ENSMUSG00000046223	692	613	615	731	1379	1373	1430	46.439	42.437	47.108	57.200	89.787	93.462	86.336	45.328	81.69625	0.849867350849922	0.000272523233874128	0.0327460158881996	Plaur	plasminogen activator, urokinase receptor [Source:MGI Symbol;Acc:MGI:97612]	Human Diseases;Organismal Systems	Cancer: overview;Immune system	ko05205//Proteoglycans in cancer;ko04610//Complement and coagulation cascades	K03985;K03985	GO:0005576//extracellular region;GO:0005886//plasma membrane;GO:0009986//cell surface;GO:0016020//membrane;GO:0098637//protein complex involved in cell-matrix adhesion;GO:1905370//serine-type endopeptidase complex	GO:0005102//signaling receptor binding;GO:0005515//protein binding;GO:0019899//enzyme binding;GO:0019904//protein domain specific binding	GO:0001934//positive regulation of protein phosphorylation;GO:0010755//regulation of plasminogen activation;GO:0030155//regulation of cell adhesion;GO:0034112//positive regulation of homotypic cell-cell adhesion;GO:0038195//urokinase plasminogen activator signaling pathway;GO:0043066//negative regulation of apoptotic process;GO:0043388//positive regulation of DNA binding;GO:0045742//positive regu…	--
ENSMUSG00000031788	416	420	389	613	551	618	524	16.206	15.223	16.048	26.218	22.161	24.397	19.186	15.8256666666667	22.9905	0.538771566876826	0.000274449089629252	0.0327515512918524	Kifc3	kinesin family member C3 [Source:MGI Symbol;Acc:MGI:109202]	-	-	-	-	GO:0005737//cytoplasm;GO:0005794//Golgi apparatus;GO:0005813//centrosome;GO:0005815//microtubule organizing center;GO:0005856//cytoskeleton;GO:0005871//kinesin complex;GO:0005874//microtubule;GO:0005912//adherens junction;GO:0005915//zonula adherens;GO:0015630//microtubule cytoskeleton;GO:0016020//membrane;GO:0030659//cytoplasmic vesicle membrane;GO:0031410//cytoplasmic vesicle;GO:0070161//anchor…	GO:0000166//nucleotide binding;GO:0003774//cytoskeletal motor activity;GO:0003777//microtubule motor activity;GO:0005524//ATP binding;GO:0008017//microtubule binding;GO:0008569//minus-end-directed microtubule motor activity;GO:0042802//identical protein binding	GO:0007017//microtubule-based process;GO:0007018//microtubule-based movement;GO:0007030//Golgi organization;GO:0045218//zonula adherens maintenance;GO:0090136//epithelial cell-cell adhesion	--
ENSMUSG00000008855	1101	1285	1337	1844	1621	1715	1661	29.157	35.035	41.951	60.101	42.035	50.957	40.937	35.381	48.5075	0.455233002635796	0.00027987850724757	0.0331722668828192	Hdac5	histone deacetylase 5 [Source:MGI Symbol;Acc:MGI:1333784]	Human Diseases;Organismal Systems;Human Diseases;Human Diseases;Environmental Information Processing	Cancer: overview;Immune system;Substance dependence;Cancer: overview;Signal transduction	ko05203//Viral carcinogenesis;ko04613//Neutrophil extracellular trap formation;ko05034//Alcoholism;ko05206//MicroRNAs in cancer;ko04371//Apelin signaling pathway	K11406;K11406;K11406;K11406;K11406	GO:0000118//histone deacetylase complex;GO:0005634//nucleus;GO:0005737//cytoplasm;GO:0005794//Golgi apparatus;GO:0005829//cytosol;GO:0016020//membrane;GO:0016607//nuclear speck;GO:0032991//protein-containing complex	GO:0000976//transcription cis-regulatory region binding;GO:0000978//RNA polymerase II cis-regulatory region sequence-specific DNA binding;GO:0001222//transcription corepressor binding;GO:0003682//chromatin binding;GO:0004407//histone deacetylase activity;GO:0005080//protein kinase C binding;GO:0016787//hydrolase activity;GO:0033558//protein deacetylase activity;GO:0042802//identical protein bindi…	GO:0000122//negative regulation of transcription by RNA polymerase II;GO:0006325//chromatin organization;GO:0006338//chromatin remodeling;GO:0009410//response to xenobiotic stimulus;GO:0010832//negative regulation of myotube differentiation;GO:0014823//response to activity;GO:0016575//histone deacetylation;GO:0030182//neuron differentiation;GO:0040029//regulation of gene expression, epigenetic;GO…	--
ENSMUSG00000041801	1380	1997	1806	2478	3642	2538	3045	97.192	144.979	145.181	203.413	248.811	180.687	192.918	129.117333333333	206.45725	0.677160393428555	0.000295449081479672	0.0347811442339211	Phlda3	pleckstrin homology like domain, family A, member 3 [Source:MGI Symbol;Acc:MGI:1351485]	-	-	-	-	GO:0005737//cytoplasm;GO:0005886//plasma membrane;GO:0016020//membrane	GO:0005546//phosphatidylinositol-4,5-bisphosphate binding;GO:0005547//phosphatidylinositol-3,4,5-trisphosphate binding;GO:0010314//phosphatidylinositol-5-phosphate binding;GO:0032266//phosphatidylinositol-3-phosphate binding;GO:0043325//phosphatidylinositol-3,4-bisphosphate binding;GO:0080025//phosphatidylinositol-3,5-bisphosphate binding;GO:1901981//phosphatidylinositol phosphate binding	GO:0006915//apoptotic process;GO:0042771//intrinsic apoptotic signaling pathway in response to DNA damage by p53 class mediator;GO:0043065//positive regulation of apoptotic process;GO:0051898//negative regulation of protein kinase B signaling	--
ENSMUSG00000026981	805	565	504	835	1219	1360	1210	43.748	33.842	33.313	58.523	69.068	82.475	60.854	36.9676666666667	67.73	0.873531009702293	0.000299330847620231	0.0348497945370522	Il1rn	interleukin 1 receptor antagonist [Source:MGI Symbol;Acc:MGI:96547]	Environmental Information Processing	Signaling molecules and interaction	ko04060//Cytokine-cytokine receptor interaction	K05481	GO:0005576//extracellular region;GO:0005615//extracellular space;GO:0005737//cytoplasm;GO:0031982//vesicle	GO:0005125//cytokine activity;GO:0005149//interleukin-1 receptor binding;GO:0005150//interleukin-1, type I receptor binding;GO:0005151//interleukin-1, type II receptor binding;GO:0005152//interleukin-1 receptor antagonist activity;GO:0045352//interleukin-1 type I receptor antagonist activity;GO:0045353//interleukin-1 type II receptor antagonist activity	GO:0001660//fever generation;GO:0002437//inflammatory response to antigenic stimulus;GO:0006629//lipid metabolic process;GO:0006953//acute-phase response;GO:0006954//inflammatory response;GO:0006955//immune response;GO:0007165//signal transduction;GO:0007613//memory;GO:0014050//negative regulation of glutamate secretion;GO:0019233//sensory perception of pain;GO:0030073//insulin secretion;GO:00303…	--
ENSMUSG00000026582	203	130	114	296	302	245	451	6.974	4.603	4.470	11.852	10.063	8.508	13.937	5.349	11.09	1.05191825670292	0.000300047059404793	0.0348497945370522	Sele	selectin, endothelial cell [Source:MGI Symbol;Acc:MGI:98278]	Human Diseases;Environmental Information Processing;Human Diseases;Environmental Information Processing;Human Diseases;Human Diseases;Human Diseases	Cardiovascular disease;Signaling molecules and interaction;Cardiovascular disease;Signal transduction;Endocrine and metabolic disease;Infectious disease: parasitic;Infectious disease: parasitic	ko05417//Lipid and atherosclerosis;ko04514//Cell adhesion molecules;ko05418//Fluid shear stress and atherosclerosis;ko04668//TNF signaling pathway;ko04933//AGE-RAGE signaling pathway in diabetic complications;ko05144//Malaria;ko05143//African trypanosomiasis	K06494;K06494;K06494;K06494;K06494;K06494;K06494	GO:0005615//extracellular space;GO:0005886//plasma membrane;GO:0005901//caveola;GO:0005905//clathrin-coated pit;GO:0009897//external side of plasma membrane;GO:0016020//membrane;GO:0030863//cortical cytoskeleton;GO:0045121//membrane raft;GO:0048471//perinuclear region of cytoplasm	GO:0004888//transmembrane signaling receptor activity;GO:0005509//calcium ion binding;GO:0030246//carbohydrate binding;GO:0033691//sialic acid binding;GO:0043274//phospholipase binding;GO:0046872//metal ion binding;GO:0070492//oligosaccharide binding	GO:0002092//positive regulation of receptor internalization;GO:0002687//positive regulation of leukocyte migration;GO:0006954//inflammatory response;GO:0007155//cell adhesion;GO:0007157//heterophilic cell-cell adhesion via plasma membrane cell adhesion molecules;GO:0007159//leukocyte cell-cell adhesion;GO:0007202//activation of phospholipase C activity;GO:0030029//actin filament-based process;GO:…	--
ENSMUSG00000102440	22	22	9	49	42	60	59	0.466	0.479	0.221	1.216	0.867	1.292	1.139	0.388666666666667	1.1285	1.53780113071249	0.000302032886132978	0.0348497945370522	Pcdhga9	protocadherin gamma subfamily A, 9 [Source:MGI Symbol;Acc:MGI:1935226]	-	-	-	-	GO:0005886//plasma membrane;GO:0016020//membrane	GO:0005509//calcium ion binding;GO:0046872//metal ion binding	GO:0007155//cell adhesion;GO:0007156//homophilic cell adhesion via plasma membrane adhesion molecules	--
ENSMUSG00000040152	10468	8074	7438	13187	11607	18983	17954	180.909	143.834	146.722	265.625	194.578	331.622	279.120	157.155	267.73625	0.768624311839361	0.000319595809399395	0.0364351098759799	Thbs1	thrombospondin 1 [Source:MGI Symbol;Acc:MGI:98737]	Environmental Information Processing;Human Diseases;Environmental Information Processing;Human Diseases;Cellular Processes;Cellular Processes;Human Diseases;Environmental Information Processing;Environmental Information Processing;Cellular Processes;Human Diseases;Human Diseases	Signal transduction;Infectious disease: viral;Signal transduction;Cancer: overview;Cellular community - eukaryotes;Transport and catabolism;Cancer: overview;Signal transduction;Signaling molecules and interaction;Cell growth and death;Infectious disease: parasitic;Cancer: specific types	ko04151//PI3K-Akt signaling pathway;ko05165//Human papillomavirus infection;ko04015//Rap1 signaling pathway;ko05205//Proteoglycans in cancer;ko04510//Focal adhesion;ko04145//Phagosome;ko05206//MicroRNAs in cancer;ko04350//TGF-beta signaling pathway;ko04512//ECM-receptor interaction;ko04115//p53 signaling pathway;ko05144//Malaria;ko05219//Bladder cancer	K16857;K16857;K16857;K16857;K16857;K16857;K16857;K16857;K16857;K16857;K16857;K16857	GO:0005576//extracellular region;GO:0005577//fibrinogen complex;GO:0005615//extracellular space;GO:0009897//external side of plasma membrane;GO:0009986//cell surface;GO:0030141//secretory granule;GO:0031012//extracellular matrix;GO:0031091//platelet alpha granule;GO:0110165//cellular anatomical entity	GO:0001786//phosphatidylserine binding;GO:0001968//fibronectin binding;GO:0002020//protease binding;GO:0004866//endopeptidase inhibitor activity;GO:0005178//integrin binding;GO:0005509//calcium ion binding;GO:0005515//protein binding;GO:0008201//heparin binding;GO:0017134//fibroblast growth factor binding;GO:0030169//low-density lipoprotein particle binding;GO:0042803//protein homodimerization ac…	GO:0001937//negative regulation of endothelial cell proliferation;GO:0001953//negative regulation of cell-matrix adhesion;GO:0002040//sprouting angiogenesis;GO:0002544//chronic inflammatory response;GO:0002581//negative regulation of antigen processing and presentation of peptide or polysaccharide antigen via MHC class II;GO:0002605//negative regulation of dendritic cell antigen processing and pr…	--
ENSMUSG00000038776	1985	2703	2981	4540	3935	4251	3543	115.387	161.881	197.595	307.365	221.666	249.682	185.155	158.287666666667	240.967	0.606286736393188	0.000319954761580952	0.0364351098759799	Ephx1	epoxide hydrolase 1, microsomal [Source:MGI Symbol;Acc:MGI:95405]	Human Diseases;Human Diseases;Organismal Systems;Human Diseases;Metabolism	Cancer: overview;Cancer: overview;Digestive system;Cancer: overview;Xenobiotics biodegradation and metabolism	ko05208//Chemical carcinogenesis - reactive oxygen species;ko05207//Chemical carcinogenesis - receptor activation;ko04976//Bile secretion;ko05204//Chemical carcinogenesis - DNA adducts;ko00980//Metabolism of xenobiotics by cytochrome P450	K01253;K01253;K01253;K01253;K01253	GO:0005783//endoplasmic reticulum;GO:0005789//endoplasmic reticulum membrane;GO:0005886//plasma membrane;GO:0016020//membrane;GO:0043231//intracellular membrane-bounded organelle	GO:0003824//catalytic activity;GO:0004301//epoxide hydrolase activity;GO:0016787//hydrolase activity;GO:0016803//ether hydrolase activity;GO:0019899//enzyme binding;GO:0033961//cis-stilbene-oxide hydrolase activity	GO:0006629//lipid metabolic process;GO:0006725//cellular aromatic compound metabolic process;GO:0009636//response to toxic substance;GO:0014070//response to organic cyclic compound;GO:0019369//arachidonic acid metabolic process;GO:0019439//aromatic compound catabolic process;GO:0034312//diol biosynthetic process;GO:0097176//epoxide metabolic process	--
ENSMUSG00000042367	38	22	19	65	62	97	60	2.155	1.359	1.174	4.099	3.338	5.582	2.931	1.56266666666667	3.9875	1.3514744498385	0.000322490035004671	0.0364853498693921	Gjb3	gap junction protein, beta 3 [Source:MGI Symbol;Acc:MGI:95721]	-	-	-	-	GO:0005737//cytoplasm;GO:0005886//plasma membrane;GO:0005911//cell-cell junction;GO:0005921//gap junction;GO:0005922//connexin complex;GO:0016020//membrane;GO:0030054//cell junction;GO:0043231//intracellular membrane-bounded organelle;GO:0070161//anchoring junction	GO:0005243//gap junction channel activity;GO:0005515//protein binding	GO:0001701//in utero embryonic development;GO:0001890//placenta development;GO:0007154//cell communication;GO:0007267//cell-cell signaling;GO:0007283//spermatogenesis;GO:0043588//skin development;GO:0055085//transmembrane transport;GO:0071300//cellular response to retinoic acid	--
ENSMUSG00000039168	2683	2950	3131	3860	3713	3918	3671	175.533	198.248	233.935	299.958	234.086	260.027	218.463	202.572	253.1335	0.321463673063864	0.000328024979190796	0.0368109494587431	Dap	death-associated protein [Source:MGI Symbol;Acc:MGI:1918190]	-	-	-	-	GO:0005575//cellular_component	GO:0070513//death domain binding	GO:0006914//autophagy;GO:0006915//apoptotic process;GO:0006919//activation of cysteine-type endopeptidase activity involved in apoptotic process;GO:0010507//negative regulation of autophagy;GO:0032088//negative regulation of NF-kappaB transcription factor activity;GO:0034198//cellular response to amino acid starvation;GO:0045892//negative regulation of transcription, DNA-templated;GO:0097190//apo…	--
ENSMUSG00000047963	411	485	500	1016	629	896	685	20.926	26.255	29.057	60.621	32.096	46.114	31.406	25.4126666666667	42.55925	0.743924955297291	0.000330232222653052	0.0368109494587431	Stbd1	starch binding domain 1 [Source:MGI Symbol;Acc:MGI:1261768]	-	-	-	-	GO:0005783//endoplasmic reticulum;GO:0005789//endoplasmic reticulum membrane;GO:0005886//plasma membrane;GO:0016020//membrane;GO:0030315//T-tubule;GO:0034045//phagophore assembly site membrane;GO:0048471//perinuclear region of cytoplasm	GO:0019899//enzyme binding;GO:0030246//carbohydrate binding;GO:0030247//polysaccharide binding;GO:0038024//cargo receptor activity;GO:2001069//glycogen binding;GO:2001070//starch binding	GO:0005975//carbohydrate metabolic process;GO:0005977//glycogen metabolic process;GO:0005980//glycogen catabolic process;GO:0006897//endocytosis;GO:0006914//autophagy;GO:0046907//intracellular transport;GO:0061723//glycophagy;GO:0061753//substrate localization to autophagosome	--
ENSMUSG00000032553	1030	975	938	1249	1245	1300	1241	33.974	33.151	35.315	48.018	39.835	43.345	36.823	34.1466666666667	42.00525	0.298824901287167	0.00033170631148612	0.0368109494587431	Srprb	signal recognition particle receptor, B subunit [Source:MGI Symbol;Acc:MGI:102964]	Genetic Information Processing	Folding, sorting and degradation	ko03060//Protein export	K12272	GO:0005737//cytoplasm;GO:0005783//endoplasmic reticulum;GO:0005785//signal recognition particle receptor complex;GO:0005789//endoplasmic reticulum membrane;GO:0005881//cytoplasmic microtubule;GO:0016020//membrane	GO:0000166//nucleotide binding;GO:0005525//GTP binding;GO:0031625//ubiquitin protein ligase binding	GO:0006617//SRP-dependent cotranslational protein targeting to membrane, signal sequence recognition;GO:0045047//protein targeting to ER	--
ENSMUSG00000004846	2547	2300	2198	3238	3577	3230	2885	84.457	74.760	79.065	125.637	117.768	105.792	88.783	79.4273333333333	109.495	0.463157519172775	0.000336397634166887	0.036939579226093	Plod3	procollagen-lysine, 2-oxoglutarate 5-dioxygenase 3 [Source:MGI Symbol;Acc:MGI:1347008]	Metabolism;Metabolism;Metabolism	Global and overview maps;Amino acid metabolism;Glycan biosynthesis and metabolism	ko01100//Metabolic pathways;ko00310//Lysine degradation;ko00514//Other types of O-glycan biosynthesis	K13646;K13646;K13646	GO:0005576//extracellular region;GO:0005615//extracellular space;GO:0005783//endoplasmic reticulum;GO:0005788//endoplasmic reticulum lumen;GO:0005789//endoplasmic reticulum membrane;GO:0005791//rough endoplasmic reticulum;GO:0005794//Golgi apparatus;GO:0005802//trans-Golgi network;GO:0016020//membrane;GO:0062023//collagen-containing extracellular matrix	GO:0003824//catalytic activity;GO:0005506//iron ion binding;GO:0008475//procollagen-lysine 5-dioxygenase activity;GO:0016491//oxidoreductase activity;GO:0016705//oxidoreductase activity, acting on paired donors, with incorporation or reduction of molecular oxygen;GO:0016740//transferase activity;GO:0016757//glycosyltransferase activity;GO:0031418//L-ascorbic acid binding;GO:0033823//procollagen g…	GO:0001701//in utero embryonic development;GO:0001886//endothelial cell morphogenesis;GO:0006493//protein O-linked glycosylation;GO:0008104//protein localization;GO:0008152//metabolic process;GO:0017185//peptidyl-lysine hydroxylation;GO:0021915//neural tube development;GO:0030199//collagen fibril organization;GO:0032963//collagen metabolic process;GO:0042311//vasodilation;GO:0046947//hydroxylysin…	--
ENSMUSG00000049404	157	137	135	253	300	582	240	11.975	10.772	11.753	22.492	22.197	44.874	16.468	11.5	26.50775	1.20478035707013	0.000337105727885484	0.036939579226093	Rarres1	retinoic acid receptor responder (tazarotene induced) 1 [Source:MGI Symbol;Acc:MGI:1924461]	-	-	-	-	GO:0005615//extracellular space	GO:0008191//metalloendopeptidase inhibitor activity	-	--
ENSMUSG00000004530	3236	2823	3587	3992	4865	4825	5325	93.770	84.244	118.530	134.701	136.620	141.200	138.678	98.848	137.79975	0.47928958947774	0.000341685449956903	0.0372074099662445	Coro1c	coronin, actin binding protein 1C [Source:MGI Symbol;Acc:MGI:1345964]	-	-	-	-	GO:0005737//cytoplasm;GO:0005768//endosome;GO:0005856//cytoskeleton;GO:0005886//plasma membrane;GO:0005938//cell cortex;GO:0010008//endosome membrane;GO:0015629//actin cytoskeleton;GO:0016020//membrane;GO:0016328//lateral plasma membrane;GO:0016600//flotillin complex;GO:0030027//lamellipodium;GO:0031982//vesicle;GO:0032587//ruffle membrane;GO:0042995//cell projection	GO:0003779//actin binding;GO:0005515//protein binding;GO:0031267//small GTPase binding;GO:0051015//actin filament binding	GO:0000147//actin cortical patch assembly;GO:0001755//neural crest cell migration;GO:0001932//regulation of protein phosphorylation;GO:0001933//negative regulation of protein phosphorylation;GO:0006909//phagocytosis;GO:0007015//actin filament organization;GO:0010632//regulation of epithelial cell migration;GO:0010633//negative regulation of epithelial cell migration;GO:0010762//regulation of fibr…	--
ENSMUSG00000027247	1432	1585	1657	2153	1915	2183	2067	48.676	55.512	64.230	84.150	62.773	74.915	63.289	56.1393333333333	71.28175	0.344520824488501	0.000345298401527707	0.0373672922348897	Arhgap1	Rho GTPase activating protein 1 [Source:MGI Symbol;Acc:MGI:2445003]	-	-	-	-	GO:0001726//ruffle;GO:0005737//cytoplasm;GO:0005886//plasma membrane;GO:0010008//endosome membrane;GO:0031252//cell leading edge;GO:0048471//perinuclear region of cytoplasm;GO:0097443//sorting endosome	GO:0005096//GTPase activator activity;GO:0005515//protein binding;GO:0017124//SH3 domain binding;GO:0031267//small GTPase binding	GO:0007165//signal transduction;GO:0007264//small GTPase mediated signal transduction;GO:0016197//endosomal transport;GO:0033572//transferrin transport;GO:0043087//regulation of GTPase activity;GO:2001136//negative regulation of endocytic recycling	--
ENSMUSG00000041528	564	570	544	793	702	775	724	13.191	16.060	15.741	25.805	16.391	19.392	15.434	14.9973333333333	19.2555	0.360564586714426	0.000348284119271607	0.0374577420374642	Rnf123	ring finger protein 123 [Source:MGI Symbol;Acc:MGI:2148796]	-	-	-	-	GO:0005737//cytoplasm;GO:0005829//cytosol;GO:0031965//nuclear membrane	GO:0004842//ubiquitin-protein transferase activity;GO:0005515//protein binding;GO:0016740//transferase activity;GO:0046872//metal ion binding;GO:0061630//ubiquitin protein ligase activity	GO:0006511//ubiquitin-dependent protein catabolic process;GO:0016567//protein ubiquitination;GO:0051603//proteolysis involved in cellular protein catabolic process;GO:0051604//protein maturation	--
ENSMUSG00000056952	844	820	807	975	1382	1284	1279	32.346	31.587	34.915	42.905	50.014	49.647	44.833	32.9493333333333	46.84975	0.507792074027484	0.000359829191603508	0.0384619877626253	Tatdn2	TatD DNase domain containing 2 [Source:MGI Symbol;Acc:MGI:3576210]	-	-	-	-	GO:0005575//cellular_component	GO:0003674//molecular_function;GO:0016788//hydrolase activity, acting on ester bonds	GO:0008150//biological_process	--
ENSMUSG00000020953	14	17	8	46	65	27	43	0.576	0.721	0.376	2.165	2.595	1.123	1.592	0.557666666666667	1.86875	1.74459863465563	0.000368561531185798	0.0391551680356717	Coch	cochlin [Source:MGI Symbol;Acc:MGI:1278313]	-	-	-	-	GO:0005576//extracellular region;GO:0005615//extracellular space;GO:0031012//extracellular matrix;GO:0062023//collagen-containing extracellular matrix	GO:0005515//protein binding;GO:0005518//collagen binding	GO:0007605//sensory perception of sound;GO:0008360//regulation of cell shape	--
ENSMUSG00000040249	25942	25532	23172	31838	30831	32775	30262	180.489	194.291	202.215	306.376	248.865	262.869	206.569	192.331666666667	256.16975	0.413503807589604	0.000374760637878933	0.0395724520834221	Lrp1	low density lipoprotein receptor-related protein 1 [Source:MGI Symbol;Acc:MGI:96828]	Human Diseases;Human Diseases;Organismal Systems	Neurodegenerative disease;Infectious disease: parasitic;Digestive system	ko05010//Alzheimer disease;ko05144//Malaria;ko04979//Cholesterol metabolism	K04550;K04550;K04550	GO:0005769//early endosome;GO:0016020//membrane;GO:0016323//basolateral plasma membrane;GO:0043235//receptor complex	GO:0005509//calcium ion binding;GO:0005515//protein binding;GO:0016964//alpha-2 macroglobulin receptor activity;GO:0032050//clathrin heavy chain binding;GO:0034185//apolipoprotein binding;GO:0038024//cargo receptor activity;GO:0044877//protein-containing complex binding	GO:0006897//endocytosis;GO:0006898//receptor-mediated endocytosis;GO:0006909//phagocytosis;GO:0032092//positive regulation of protein binding;GO:0045807//positive regulation of endocytosis;GO:0150093//amyloid-beta clearance by transcytosis;GO:0150094//amyloid-beta clearance by cellular catabolic process;GO:1903078//positive regulation of protein localization to plasma membrane;GO:1905167//positiv…	--
ENSMUSG00000041189	128	164	134	233	234	218	209	6.003	7.928	7.173	12.736	10.645	10.335	8.817	7.03466666666667	10.63325	0.596028647856277	0.000388235790848739	0.0407483866503469	Chrnb1	cholinergic receptor, nicotinic, beta polypeptide 1 (muscle) [Source:MGI Symbol;Acc:MGI:87890]	Environmental Information Processing	Signaling molecules and interaction	ko04080//Neuroactive ligand-receptor interaction	K04812	GO:0005886//plasma membrane;GO:0005892//acetylcholine-gated channel complex;GO:0016020//membrane;GO:0031594//neuromuscular junction;GO:0045202//synapse;GO:0045211//postsynaptic membrane;GO:0099634//postsynaptic specialization membrane;GO:0110165//cellular anatomical entity	GO:0004888//transmembrane signaling receptor activity;GO:0005216//ion channel activity;GO:0005230//extracellular ligand-gated ion channel activity;GO:0005515//protein binding;GO:0015267//channel activity;GO:0015276//ligand-gated ion channel activity;GO:0015464//acetylcholine receptor activity;GO:0022848//acetylcholine-gated cation-selective channel activity;GO:0042166//acetylcholine binding;GO:19…	GO:0001941//postsynaptic membrane organization;GO:0003009//skeletal muscle contraction;GO:0006811//ion transport;GO:0006812//cation transport;GO:0006936//muscle contraction;GO:0007165//signal transduction;GO:0007268//chemical synaptic transmission;GO:0007271//synaptic transmission, cholinergic;GO:0007274//neuromuscular synaptic transmission;GO:0034220//ion transmembrane transport;GO:0035095//beha…	--
ENSMUSG00000030602	247	306	255	381	392	457	388	8.680	10.996	10.155	15.481	13.629	16.758	12.218	9.94366666666667	14.5215	0.546340644341698	0.000405164842599359	0.0422705811533451	Pak4	p21 (RAC1) activated kinase 4 [Source:MGI Symbol;Acc:MGI:1917834]	Human Diseases;Environmental Information Processing;Cellular Processes;Cellular Processes;Organismal Systems;Human Diseases;Organismal Systems;Environmental Information Processing;Human Diseases	Infectious disease: viral;Signal transduction;Cell motility;Cellular community - eukaryotes;Development and regeneration;Cancer: overview;Immune system;Signal transduction;Cancer: specific types	ko05170//Human immunodeficiency virus 1 infection;ko04014//Ras signaling pathway;ko04810//Regulation of actin cytoskeleton;ko04510//Focal adhesion;ko04360//Axon guidance;ko05206//MicroRNAs in cancer;ko04660//T cell receptor signaling pathway;ko04012//ErbB signaling pathway;ko05211//Renal cell carcinoma	K05734;K05734;K05734;K05734;K05734;K05734;K05734;K05734;K05734	GO:0005737//cytoplasm	GO:0000166//nucleotide binding;GO:0004672//protein kinase activity;GO:0004674//protein serine/threonine kinase activity;GO:0005524//ATP binding;GO:0016301//kinase activity;GO:0016740//transferase activity;GO:0106310//protein serine kinase activity	GO:0006468//protein phosphorylation;GO:0006915//apoptotic process;GO:0007049//cell cycle;GO:0016310//phosphorylation;GO:0035556//intracellular signal transduction;GO:0043408//regulation of MAPK cascade;GO:0045766//positive regulation of angiogenesis;GO:0060996//dendritic spine development;GO:0071407//cellular response to organic cyclic compound;GO:2000352//negative regulation of endothelial cell …	--
ENSMUSG00000022037	21822	17507	13152	31755	27424	56792	30371	1231.325	1014.377	845.414	2105.746	1498.219	3237.924	1541.830	1030.372	2095.92975	1.02442506801575	0.00040789050076564	0.0423016440169032	Clu	clusterin [Source:MGI Symbol;Acc:MGI:88423]	Organismal Systems	Immune system	ko04610//Complement and coagulation cascades	K17252	GO:0005576//extracellular region;GO:0005615//extracellular space;GO:0005634//nucleus;GO:0005737//cytoplasm;GO:0005739//mitochondrion;GO:0005743//mitochondrial inner membrane;GO:0005783//endoplasmic reticulum;GO:0005829//cytosol;GO:0005856//cytoskeleton;GO:0009986//cell surface;GO:0016020//membrane;GO:0016235//aggresome;GO:0030426//growth cone;GO:0031410//cytoplasmic vesicle;GO:0031966//mitochondr…	GO:0001540//amyloid-beta binding;GO:0005102//signaling receptor binding;GO:0005515//protein binding;GO:0031625//ubiquitin protein ligase binding;GO:0044877//protein-containing complex binding;GO:0048156//tau protein binding;GO:0050750//low-density lipoprotein particle receptor binding;GO:0051082//unfolded protein binding;GO:0051787//misfolded protein binding;GO:0140597//protein carrier activity	GO:0000902//cell morphogenesis;GO:0001774//microglial cell activation;GO:0002434//immune complex clearance;GO:0008284//positive regulation of cell population proliferation;GO:0009615//response to virus;GO:0010628//positive regulation of gene expression;GO:0017038//protein import;GO:0031018//endocrine pancreas development;GO:0031333//negative regulation of protein-containing complex assembly;GO:00…	--
ENSMUSG00000024740	5289	4218	4732	6435	6373	6217	6265	128.142	114.429	139.319	171.627	157.784	161.612	144.611	127.296666666667	158.9085	0.320001654396341	0.000438235623455313	0.0450086262129357	Ddb1	damage specific DNA binding protein 1 [Source:MGI Symbol;Acc:MGI:1202384]	Human Diseases;Human Diseases;Human Diseases;Genetic Information Processing;Genetic Information Processing	Infectious disease: viral;Cancer: overview;Infectious disease: viral;Folding, sorting and degradation;Replication and repair	ko05170//Human immunodeficiency virus 1 infection;ko05203//Viral carcinogenesis;ko05161//Hepatitis B;ko04120//Ubiquitin mediated proteolysis;ko03420//Nucleotide excision repair	K10610;K10610;K10610;K10610;K10610	GO:0005634//nucleus;GO:0005654//nucleoplasm;GO:0005737//cytoplasm;GO:0031464//Cul4A-RING E3 ubiquitin ligase complex;GO:0031465//Cul4B-RING E3 ubiquitin ligase complex;GO:0032991//protein-containing complex;GO:0035861//site of double-strand break;GO:0080008//Cul4-RING E3 ubiquitin ligase complex	GO:0003676//nucleic acid binding;GO:0003677//DNA binding;GO:0003684//damaged DNA binding;GO:0005515//protein binding;GO:0030674//protein-macromolecule adaptor activity;GO:0044877//protein-containing complex binding;GO:0071987//WD40-repeat domain binding;GO:0097602//cullin family protein binding	GO:0006281//DNA repair;GO:0006511//ubiquitin-dependent protein catabolic process;GO:0006915//apoptotic process;GO:0006974//cellular response to DNA damage stimulus;GO:0010498//proteasomal protein catabolic process;GO:0016055//Wnt signaling pathway;GO:0016567//protein ubiquitination;GO:0019076//viral release from host cell;GO:0034644//cellular response to UV;GO:0035234//ectopic germ cell programme…	--
ENSMUSG00000037151	193	189	204	258	290	291	311	6.065	6.122	7.317	9.450	8.840	9.244	8.792	6.50133333333333	9.0815	0.482194983274047	0.000439158954037713	0.0450086262129357	Lrrc20	leucine rich repeat containing 20 [Source:MGI Symbol;Acc:MGI:2387182]	-	-	-	-	GO:0005575//cellular_component	GO:0003674//molecular_function;GO:0005515//protein binding	GO:0008150//biological_process	--
ENSMUSG00000026519	732	823	965	1219	1117	1284	1181	23.224	28.656	36.816	45.313	35.008	44.565	37.592	29.5653333333333	40.6195	0.458265938282616	0.000451760547710087	0.0460293802500167	Tmem63a	transmembrane protein 63a [Source:MGI Symbol;Acc:MGI:2384789]	-	-	-	-	GO:0005764//lysosome;GO:0005765//lysosomal membrane;GO:0005886//plasma membrane;GO:0016020//membrane;GO:0034451//centriolar satellite;GO:0043231//intracellular membrane-bounded organelle	GO:0003676//nucleic acid binding;GO:0005227//calcium activated cation channel activity;GO:0008381//mechanosensitive ion channel activity;GO:1990760//osmolarity-sensing cation channel activity	GO:0006811//ion transport;GO:0034220//ion transmembrane transport;GO:0098655//cation transmembrane transport	--
ENSMUSG00000025580	1038	919	894	1204	1261	1274	1259	69.520	63.639	68.510	93.987	81.923	86.251	75.853	67.223	84.5035	0.330056168681589	0.000456925053466733	0.0462091506201135	Eif4a3	eukaryotic translation initiation factor 4A3 [Source:MGI Symbol;Acc:MGI:1923731]	Genetic Information Processing;Genetic Information Processing;Genetic Information Processing	Transcription;Translation;Translation	ko03040//Spliceosome;ko03013//Nucleocytoplasmic transport;ko03015//mRNA surveillance pathway	K13025;K13025;K13025	GO:0005634//nucleus;GO:0005654//nucleoplasm;GO:0005681//spliceosomal complex;GO:0005730//nucleolus;GO:0005737//cytoplasm;GO:0016607//nuclear speck;GO:0030425//dendrite;GO:0035145//exon-exon junction complex;GO:0043025//neuronal cell body;GO:0071006//U2-type catalytic step 1 spliceosome;GO:0071013//catalytic step 2 spliceosome;GO:0098794//postsynapse;GO:0098978//glutamatergic synapse;GO:1990904//r…	GO:0000166//nucleotide binding;GO:0003676//nucleic acid binding;GO:0003723//RNA binding;GO:0003724//RNA helicase activity;GO:0003729//mRNA binding;GO:0004386//helicase activity;GO:0005524//ATP binding;GO:0008143//poly(A) binding;GO:0016787//hydrolase activity;GO:0016887//ATP hydrolysis activity;GO:0035368//selenocysteine insertion sequence binding;GO:0035613//RNA stem-loop binding;GO:0043021//rib…	GO:0000184//nuclear-transcribed mRNA catabolic process, nonsense-mediated decay;GO:0000381//regulation of alternative mRNA splicing, via spliceosome;GO:0000398//mRNA splicing, via spliceosome;GO:0006364//rRNA processing;GO:0006397//mRNA processing;GO:0006406//mRNA export from nucleus;GO:0006417//regulation of translation;GO:0008380//RNA splicing;GO:0010629//negative regulation of gene expression;…	--
ENSMUSG00000055116	174	419	88	86	65	58	62	6.329	15.310	3.491	3.729	2.191	2.094	1.938	8.37666666666667	2.488	-1.75138977991626	0.000458829309377239	0.0462091506201135	Arntl	aryl hydrocarbon receptor nuclear translocator-like [Source:MGI Symbol;Acc:MGI:1096381]	Organismal Systems;Organismal Systems	Nervous system;Environmental adaptation	ko04728//Dopaminergic synapse;ko04710//Circadian rhythm	K02296;K02296	GO:0005634//nucleus;GO:0005654//nucleoplasm;GO:0005667//transcription regulator complex;GO:0005737//cytoplasm;GO:0005829//cytosol;GO:0016604//nuclear body;GO:0016605//PML body;GO:0033391//chromatoid body;GO:0043231//intracellular membrane-bounded organelle;GO:1990513//CLOCK-BMAL transcription complex	GO:0000976//transcription cis-regulatory region binding;GO:0000978//RNA polymerase II cis-regulatory region sequence-specific DNA binding;GO:0000981//DNA-binding transcription factor activity, RNA polymerase II-specific;GO:0001228//DNA-binding transcription activator activity, RNA polymerase II-specific;GO:0003677//DNA binding;GO:0003700//DNA-binding transcription factor activity;GO:0005515//prot…	GO:0006355//regulation of transcription, DNA-templated;GO:0006357//regulation of transcription by RNA polymerase II;GO:0006606//protein import into nucleus;GO:0007283//spermatogenesis;GO:0007623//circadian rhythm;GO:0032007//negative regulation of TOR signaling;GO:0032922//circadian regulation of gene expression;GO:0042176//regulation of protein catabolic process;GO:0042634//regulation of hair cy…	bHLH
ENSMUSG00000021702	125	1519	326	134	140	87	164	3.950	49.483	11.759	4.936	4.292	2.779	4.662	21.7306666666667	4.16725	-2.38256487774306	0.00046652230461773	0.0466205899260913	Thbs4	thrombospondin 4 [Source:MGI Symbol;Acc:MGI:1101779]	Environmental Information Processing;Human Diseases;Cellular Processes;Cellular Processes;Environmental Information Processing;Human Diseases	Signal transduction;Infectious disease: viral;Cellular community - eukaryotes;Transport and catabolism;Signaling molecules and interaction;Infectious disease: parasitic	ko04151//PI3K-Akt signaling pathway;ko05165//Human papillomavirus infection;ko04510//Focal adhesion;ko04145//Phagosome;ko04512//ECM-receptor interaction;ko05144//Malaria	K04659;K04659;K04659;K04659;K04659;K04659	GO:0005576//extracellular region;GO:0005604//basement membrane;GO:0005615//extracellular space;GO:0005783//endoplasmic reticulum;GO:0016529//sarcoplasmic reticulum;GO:0031012//extracellular matrix;GO:0031594//neuromuscular junction;GO:0062023//collagen-containing extracellular matrix	GO:0001968//fibronectin binding;GO:0005178//integrin binding;GO:0005201//extracellular matrix structural constituent;GO:0005509//calcium ion binding;GO:0005515//protein binding;GO:0005518//collagen binding;GO:0008083//growth factor activity;GO:0008201//heparin binding;GO:0042802//identical protein binding;GO:0043237//laminin-1 binding	GO:0001938//positive regulation of endothelial cell proliferation;GO:0006986//response to unfolded protein;GO:0007155//cell adhesion;GO:0007165//signal transduction;GO:0007399//nervous system development;GO:0016525//negative regulation of angiogenesis;GO:0034103//regulation of tissue remodeling;GO:0034976//response to endoplasmic reticulum stress;GO:0048266//behavioral response to pain;GO:0048771…	--
ENSMUSG00000062867	891	989	1042	1449	1342	1350	1200	48.735	57.134	67.661	93.029	71.427	76.336	60.025	57.8433333333333	75.20425	0.378663502129434	0.000470953395312946	0.0466205899260913	Impdh2	inosine monophosphate dehydrogenase 2 [Source:MGI Symbol;Acc:MGI:109367]	Metabolism;Metabolism;Metabolism	Global and overview maps;Nucleotide metabolism;Xenobiotics biodegradation and metabolism	ko01100//Metabolic pathways;ko00230//Purine metabolism;ko00983//Drug metabolism - other enzymes	K00088;K00088;K00088	GO:0005634//nucleus;GO:0005737//cytoplasm;GO:0005829//cytosol	GO:0000166//nucleotide binding;GO:0003677//DNA binding;GO:0003723//RNA binding;GO:0003824//catalytic activity;GO:0003938//IMP dehydrogenase activity;GO:0016491//oxidoreductase activity;GO:0042802//identical protein binding;GO:0046872//metal ion binding	GO:0006164//purine nucleotide biosynthetic process;GO:0006177//GMP biosynthetic process;GO:0006183//GTP biosynthetic process;GO:0007623//circadian rhythm;GO:0032263//GMP salvage;GO:0046651//lymphocyte proliferation;GO:0071353//cellular response to interleukin-4;GO:0097294//'de novo' XMP biosynthetic process	--
ENSMUSG00000023043	287	196	362	426	515	612	881	20.185	14.210	29.060	34.921	35.134	43.509	55.739	21.1516666666667	42.32575	1.00076428606611	0.000473941178378892	0.0466205899260913	Krt18	keratin 18 [Source:MGI Symbol;Acc:MGI:96692]	Organismal Systems;Human Diseases	Endocrine system;Infectious disease: bacterial	ko04915//Estrogen signaling pathway;ko05150//Staphylococcus aureus infection	K07604;K07604	GO:0005615//extracellular space;GO:0005634//nucleus;GO:0005730//nucleolus;GO:0005737//cytoplasm;GO:0005815//microtubule organizing center;GO:0005829//cytosol;GO:0005882//intermediate filament;GO:0005886//plasma membrane;GO:0009897//external side of plasma membrane;GO:0016363//nuclear matrix;GO:0032991//protein-containing complex;GO:0034451//centriolar satellite;GO:0045095//keratin filament;GO:004…	GO:0005198//structural molecule activity;GO:0005515//protein binding;GO:0097110//scaffold protein binding	GO:0033209//tumor necrosis factor-mediated signaling pathway;GO:0043001//Golgi to plasma membrane protein transport;GO:0043066//negative regulation of apoptotic process;GO:0045104//intermediate filament cytoskeleton organization;GO:0097191//extrinsic apoptotic signaling pathway;GO:0097284//hepatocyte apoptotic process	--
ENSMUSG00000048076	6417	5875	6610	7832	7676	7984	7962	359.569	339.365	423.213	512.005	417.496	452.338	401.350	374.049	445.79725	0.25316044311111	0.000476130764940078	0.0466205899260913	Arf1	ADP-ribosylation factor 1 [Source:MGI Symbol;Acc:MGI:99431]	Cellular Processes;Human Diseases;Environmental Information Processing;Human Diseases	Transport and catabolism;Infectious disease: bacterial;Signal transduction;Infectious disease: bacterial	ko04144//Endocytosis;ko05132//Salmonella infection;ko04072//Phospholipase D signaling pathway;ko05134//Legionellosis	K07937;K07937;K07937;K07937	GO:0000139//Golgi membrane;GO:0005770//late endosome;GO:0005778//peroxisomal membrane;GO:0005794//Golgi apparatus;GO:0005802//trans-Golgi network;GO:0005829//cytosol;GO:0005886//plasma membrane;GO:0012505//endomembrane system;GO:0014069//postsynaptic density;GO:0016020//membrane;GO:0030017//sarcomere;GO:0030137//COPI-coated vesicle;GO:0031252//cell leading edge;GO:0032991//protein-containing comp…	GO:0000166//nucleotide binding;GO:0000287//magnesium ion binding;GO:0003924//GTPase activity;GO:0005515//protein binding;GO:0005525//GTP binding;GO:0016787//hydrolase activity;GO:0019003//GDP binding;GO:0019904//protein domain specific binding;GO:1990583//phospholipase D activator activity	GO:0002090//regulation of receptor internalization;GO:0006878//cellular copper ion homeostasis;GO:0006886//intracellular protein transport;GO:0007015//actin filament organization;GO:0015031//protein transport;GO:0016192//vesicle-mediated transport;GO:0034315//regulation of Arp2/3 complex-mediated actin nucleation;GO:0034379//very-low-density lipoprotein particle assembly;GO:0045807//positive regu…	--
ENSMUSG00000032911	1412	1759	1439	3993	1962	3810	2390	17.572	22.565	20.441	57.919	23.685	47.929	26.756	20.1926666666667	39.07225	0.952312889202811	0.00047629369263871	0.0466205899260913	Cspg4	chondroitin sulfate proteoglycan 4 [Source:MGI Symbol;Acc:MGI:2153093]	-	-	-	-	GO:0001726//ruffle;GO:0005654//nucleoplasm;GO:0005886//plasma membrane;GO:0009986//cell surface;GO:0016020//membrane;GO:0016324//apical plasma membrane;GO:0031258//lamellipodium membrane;GO:0042995//cell projection;GO:0062023//collagen-containing extracellular matrix	GO:0005515//protein binding;GO:0005518//collagen binding;GO:0015026//coreceptor activity;GO:0019901//protein kinase binding	GO:0001525//angiogenesis;GO:0006929//substrate-dependent cell migration;GO:0006954//inflammatory response;GO:0007165//signal transduction;GO:0008347//glial cell migration;GO:0010977//negative regulation of neuron projection development;GO:0016322//neuron remodeling;GO:0030154//cell differentiation;GO:0035556//intracellular signal transduction;GO:0043410//positive regulation of MAPK cascade;GO:004…	--
ENSMUSG00000032690	272	236	174	127	62	97	129	7.081	6.321	5.188	3.867	1.567	2.561	3.031	6.19666666666667	2.7565	-1.16865476299458	0.000488129073996	0.047512138861633	Oas2	2'-5' oligoadenylate synthetase 2 [Source:MGI Symbol;Acc:MGI:2180852]	Human Diseases;Human Diseases;Human Diseases;Organismal Systems;Human Diseases;Human Diseases;Human Diseases	Infectious disease: viral;Infectious disease: viral;Infectious disease: viral;Immune system;Infectious disease: viral;Infectious disease: viral;Infectious disease: viral	ko05168//Herpes simplex virus 1 infection;ko05171//Coronavirus disease - COVID-19;ko05169//Epstein-Barr virus infection;ko04621//NOD-like receptor signaling pathway;ko05164//Influenza A;ko05160//Hepatitis C;ko05162//Measles	K14216;K14216;K14216;K14216;K14216;K14216;K14216	GO:0005654//nucleoplasm;GO:0005737//cytoplasm;GO:0005829//cytosol;GO:0016020//membrane;GO:0048471//perinuclear region of cytoplasm	GO:0000166//nucleotide binding;GO:0001730//2'-5'-oligoadenylate synthetase activity;GO:0003723//RNA binding;GO:0003725//double-stranded RNA binding;GO:0005524//ATP binding;GO:0016740//transferase activity;GO:0016779//nucleotidyltransferase activity;GO:0046872//metal ion binding	GO:0002376//immune system process;GO:0006401//RNA catabolic process;GO:0009615//response to virus;GO:0009617//response to bacterium;GO:0032728//positive regulation of interferon-beta production;GO:0032760//positive regulation of tumor necrosis factor production;GO:0042742//defense response to bacterium;GO:0045071//negative regulation of viral genome replication;GO:0045087//innate immune response;…	--
ENSMUSG00000036098	200	167	241	488	265	375	401	4.512	3.998	5.499	12.474	5.968	9.707	7.259	4.66966666666667	8.852	0.922683880970681	0.000506739646191811	0.0483725745508611	Myrf	myelin regulatory factor [Source:MGI Symbol;Acc:MGI:2684944]	-	-	-	-	GO:0005634//nucleus;GO:0005654//nucleoplasm;GO:0005737//cytoplasm;GO:0005783//endoplasmic reticulum;GO:0005789//endoplasmic reticulum membrane;GO:0005794//Golgi apparatus;GO:0005829//cytosol;GO:0016020//membrane	GO:0000981//DNA-binding transcription factor activity, RNA polymerase II-specific;GO:0003677//DNA binding;GO:0003700//DNA-binding transcription factor activity;GO:0005515//protein binding;GO:0008233//peptidase activity;GO:0016787//hydrolase activity;GO:0042802//identical protein binding;GO:0043565//sequence-specific DNA binding	GO:0006355//regulation of transcription, DNA-templated;GO:0006357//regulation of transcription by RNA polymerase II;GO:0006508//proteolysis;GO:0014003//oligodendrocyte development;GO:0016540//protein autoprocessing;GO:0022010//central nervous system myelination;GO:0030154//cell differentiation;GO:0031643//positive regulation of myelination;GO:0032286//central nervous system myelin maintenance;GO:…	NDT80/PhoG
ENSMUSG00000025647	4346	3851	4047	5172	4937	5256	5151	331.901	316.846	365.911	513.585	340.020	387.551	348.275	338.219333333333	397.35775	0.232479353180462	0.000508894070250886	0.0483725745508611	Shisa5	shisa family member 5 [Source:MGI Symbol;Acc:MGI:1915044]	Cellular Processes	Cell growth and death	ko04115//p53 signaling pathway	K10135	GO:0005634//nucleus;GO:0005635//nuclear envelope;GO:0005783//endoplasmic reticulum;GO:0005789//endoplasmic reticulum membrane;GO:0016020//membrane;GO:0031965//nuclear membrane	GO:0050699//WW domain binding	GO:0006915//apoptotic process;GO:0042771//intrinsic apoptotic signaling pathway in response to DNA damage by p53 class mediator;GO:0072332//intrinsic apoptotic signaling pathway by p53 class mediator	--
ENSMUSG00000024664	998	1230	1221	2263	1467	2137	1662	30.598	35.479	40.649	82.169	45.792	62.478	48.792	35.5753333333333	59.80775	0.749455169094234	0.000510016391858419	0.0483725745508611	Fads3	fatty acid desaturase 3 [Source:MGI Symbol;Acc:MGI:1928740]	-	-	-	-	GO:0005575//cellular_component;GO:0005783//endoplasmic reticulum;GO:0005789//endoplasmic reticulum membrane;GO:0016020//membrane	GO:0016491//oxidoreductase activity;GO:0016717//oxidoreductase activity, acting on paired donors, with oxidation of a pair of donors resulting in the reduction of molecular oxygen to two molecules of water	GO:0006629//lipid metabolic process;GO:0006631//fatty acid metabolic process;GO:0006633//fatty acid biosynthetic process;GO:0006636//unsaturated fatty acid biosynthetic process;GO:0006665//sphingolipid metabolic process	--
ENSMUSG00000064080	6221	7118	7543	11767	10224	8832	9385	133.983	157.295	184.874	293.780	212.537	194.813	182.849	158.717333333333	220.99475	0.477552405236531	0.000510840025622839	0.0483725745508611	Fbln2	fibulin 2 [Source:MGI Symbol;Acc:MGI:95488]	-	-	-	-	GO:0005576//extracellular region;GO:0062023//collagen-containing extracellular matrix	GO:0005201//extracellular matrix structural constituent;GO:0005509//calcium ion binding;GO:0005515//protein binding;GO:0050840//extracellular matrix binding	GO:0010811//positive regulation of cell-substrate adhesion	--
ENSMUSG00000024797	537	444	470	639	734	698	645	27.334	22.065	32.019	40.636	38.372	39.977	28.465	27.1393333333333	36.8625	0.441768635310899	0.000512688727808118	0.0483725745508611	Vps51	VPS51 GARP complex subunit [Source:MGI Symbol;Acc:MGI:1915755]	-	-	-	-	GO:0000938//GARP complex;GO:0005730//nucleolus;GO:0005768//endosome;GO:0005794//Golgi apparatus;GO:0005802//trans-Golgi network;GO:0005829//cytosol;GO:0016020//membrane;GO:0043231//intracellular membrane-bounded organelle;GO:0055037//recycling endosome;GO:1990745//EARP complex	GO:0003674//molecular_function	GO:0006605//protein targeting;GO:0006869//lipid transport;GO:0006914//autophagy;GO:0007030//Golgi organization;GO:0007041//lysosomal transport;GO:0015031//protein transport;GO:0032456//endocytic recycling;GO:0042147//retrograde transport, endosome to Golgi;GO:0048193//Golgi vesicle transport;GO:0048854//brain morphogenesis;GO:0090119//vesicle-mediated cholesterol transport	--
ENSMUSG00000009035	2333	2489	2273	3093	3530	3033	2927	76.017	86.238	85.148	129.182	114.639	104.697	87.898	82.4676666666667	109.104	0.40380350133412	0.000513627176256058	0.0483725745508611	Tmem184b	transmembrane protein 184b [Source:MGI Symbol;Acc:MGI:2445179]	-	-	-	-	GO:0016020//membrane;GO:0110165//cellular anatomical entity	-	-	--
ENSMUSG00000028108	6187	7234	6548	13094	9444	13038	8293	427.287	567.672	550.004	1196.990	631.681	998.110	532.285	514.987666666667	839.7665	0.705450355366689	0.000529316273057808	0.0495821366961623	Ecm1	extracellular matrix protein 1 [Source:MGI Symbol;Acc:MGI:103060]	-	-	-	-	GO:0005576//extracellular region;GO:0005615//extracellular space;GO:0062023//collagen-containing extracellular matrix	GO:0002020//protease binding;GO:0005134//interleukin-2 receptor binding;GO:0005201//extracellular matrix structural constituent;GO:0005515//protein binding	GO:0001503//ossification;GO:0001525//angiogenesis;GO:0001938//positive regulation of endothelial cell proliferation;GO:0001960//negative regulation of cytokine-mediated signaling pathway;GO:0002063//chondrocyte development;GO:0002828//regulation of type 2 immune response;GO:0003416//endochondral bone growth;GO:0006357//regulation of transcription by RNA polymerase II;GO:0006954//inflammatory resp…	--
ENSMUSG00000030352	1317	1107	1245	1743	1624	1669	1524	45.897	37.131	45.815	78.786	56.805	59.381	43.183	42.9476666666667	59.53875	0.471249180579254	0.000534001783510715	0.0496787006212416	Tspan9	tetraspanin 9 [Source:MGI Symbol;Acc:MGI:1924558]	-	-	-	-	GO:0005886//plasma membrane;GO:0016020//membrane;GO:0062023//collagen-containing extracellular matrix;GO:0097197//tetraspanin-enriched microdomain;GO:0140494//migrasome	GO:0005102//signaling receptor binding	GO:0001780//neutrophil homeostasis;GO:0038063//collagen-activated tyrosine kinase receptor signaling pathway;GO:0050731//positive regulation of peptidyl-tyrosine phosphorylation;GO:0051881//regulation of mitochondrial membrane potential;GO:0070527//platelet aggregation;GO:0098953//receptor diffusion trapping	--
ENSMUSG00000021610	2909	2694	2654	3382	3757	3442	3430	125.641	119.939	130.837	170.250	157.400	150.273	133.265	125.472333333333	152.797	0.284246933142053	0.000536049802949746	0.0496787006212416	Clptm1l	CLPTM1-like [Source:MGI Symbol;Acc:MGI:2442892]	-	-	-	-	GO:0005783//endoplasmic reticulum;GO:0005789//endoplasmic reticulum membrane;GO:0012505//endomembrane system;GO:0016020//membrane	GO:0003674//molecular_function;GO:0017128//phospholipid scramblase activity	GO:0006869//lipid transport;GO:0006915//apoptotic process;GO:0008150//biological_process;GO:0017121//plasma membrane phospholipid scrambling	--
ENSMUSG00000022443	10300	9112	9245	11987	12456	13778	15846	140.048	127.711	143.477	189.966	164.283	189.369	193.817	137.078666666667	184.35875	0.427511826706831	0.000548102765296804	0.050526954919398	Myh9	myosin, heavy polypeptide 9, non-muscle [Source:MGI Symbol;Acc:MGI:107717]	Cellular Processes;Cellular Processes;Organismal Systems	Cell motility;Cellular community - eukaryotes;Circulatory system	ko04810//Regulation of actin cytoskeleton;ko04530//Tight junction;ko04270//Vascular smooth muscle contraction	K10352;K10352;K10352	GO:0001725//stress fiber;GO:0001726//ruffle;GO:0001772//immunological synapse;GO:0001931//uropod;GO:0005634//nucleus;GO:0005737//cytoplasm;GO:0005739//mitochondrion;GO:0005768//endosome;GO:0005819//spindle;GO:0005826//actomyosin contractile ring;GO:0005829//cytosol;GO:0005856//cytoskeleton;GO:0005884//actin filament;GO:0005886//plasma membrane;GO:0005903//brush border;GO:0005912//adherens junctio…	GO:0000146//microfilament motor activity;GO:0000166//nucleotide binding;GO:0001965//G-protein alpha-subunit binding;GO:0003774//cytoskeletal motor activity;GO:0003779//actin binding;GO:0005178//integrin binding;GO:0005515//protein binding;GO:0005516//calmodulin binding;GO:0005524//ATP binding;GO:0019901//protein kinase binding;GO:0019904//protein domain specific binding;GO:0031762//follicle-stimu…	GO:0000212//meiotic spindle organization;GO:0000904//cell morphogenesis involved in differentiation;GO:0001525//angiogenesis;GO:0001701//in utero embryonic development;GO:0001768//establishment of T cell polarity;GO:0001778//plasma membrane repair;GO:0006509//membrane protein ectodomain proteolysis;GO:0006911//phagocytosis, engulfment;GO:0007155//cell adhesion;GO:0007520//myoblast fusion;GO:00083…	--
ENSMUSG00000107023	140	322	389	48	92	133	116	2.613	8.942	12.292	0.448	1.348	3.082	2.183	7.949	1.76525	-2.17090086114333	0.000555571837241923	0.0509459374750843	Gm42715	predicted gene 42715 [Source:MGI Symbol;Acc:MGI:5662852]	-	-	-	-	-	GO:0000166//nucleotide binding;GO:0003677//DNA binding;GO:0005524//ATP binding;GO:0140658//ATP-dependent chromatin remodeler activity	GO:0006338//chromatin remodeling	--
ENSMUSG00000023905	495	563	406	1158	606	936	870	50.841	59.606	47.778	138.737	60.375	97.371	80.382	52.7416666666667	94.21625	0.837032749020043	0.000564430328168058	0.0513276829646786	Tnfrsf12a	tumor necrosis factor receptor superfamily, member 12a [Source:MGI Symbol;Acc:MGI:1351484]	Environmental Information Processing	Signaling molecules and interaction	ko04060//Cytokine-cytokine receptor interaction	K05149	GO:0001726//ruffle;GO:0005886//plasma membrane;GO:0009986//cell surface;GO:0016020//membrane	GO:0005515//protein binding	GO:0001525//angiogenesis;GO:0006915//apoptotic process;GO:0006931//substrate-dependent cell migration, cell attachment to substrate;GO:0007155//cell adhesion;GO:0030154//cell differentiation;GO:0043065//positive regulation of apoptotic process;GO:0045765//regulation of angiogenesis;GO:0045773//positive regulation of axon extension;GO:0061041//regulation of wound healing;GO:0097191//extrinsic apop…	--
ENSMUSG00000028757	3710	3336	3754	4619	5041	4464	4508	176.865	163.934	204.269	256.650	233.110	215.117	193.323	181.689333333333	224.55	0.305562998191125	0.000565626765150565	0.0513276829646786	Ddost	dolichyl-di-phosphooligosaccharide-protein glycotransferase [Source:MGI Symbol;Acc:MGI:1194508]	Metabolism;Genetic Information Processing;Metabolism;Metabolism	Global and overview maps;Folding, sorting and degradation;Glycan biosynthesis and metabolism;Glycan biosynthesis and metabolism	ko01100//Metabolic pathways;ko04141//Protein processing in endoplasmic reticulum;ko00510//N-Glycan biosynthesis;ko00513//Various types of N-glycan biosynthesis	K12670;K12670;K12670;K12670	GO:0005783//endoplasmic reticulum;GO:0005789//endoplasmic reticulum membrane;GO:0008250//oligosaccharyltransferase complex;GO:0016020//membrane;GO:0043231//intracellular membrane-bounded organelle	GO:0008047//enzyme activator activity	GO:0006486//protein glycosylation;GO:0006487//protein N-linked glycosylation;GO:0018279//protein N-linked glycosylation via asparagine;GO:0031647//regulation of protein stability;GO:0034097//response to cytokine;GO:0042110//T cell activation	--
ENSMUSG00000020476	1510	1325	1412	1707	1886	1951	2056	74.631	67.423	78.689	100.087	90.667	97.562	90.963	73.581	94.81975	0.365854305945768	0.000576825885394426	0.0518438056703689	Dbnl	drebrin-like [Source:MGI Symbol;Acc:MGI:700006]	-	-	-	-	GO:0000139//Golgi membrane;GO:0001726//ruffle;GO:0002102//podosome;GO:0005737//cytoplasm;GO:0005768//endosome;GO:0005769//early endosome;GO:0005794//Golgi apparatus;GO:0005829//cytosol;GO:0005856//cytoskeleton;GO:0005884//actin filament;GO:0005886//plasma membrane;GO:0005938//cell cortex;GO:0014069//postsynaptic density;GO:0016020//membrane;GO:0030027//lamellipodium;GO:0030425//dendrite;GO:003042…	GO:0003779//actin binding;GO:0005515//protein binding;GO:0019904//protein domain specific binding;GO:0051015//actin filament binding;GO:0098973//structural constituent of postsynaptic actin cytoskeleton	GO:0002250//adaptive immune response;GO:0002376//immune system process;GO:0006897//endocytosis;GO:0007416//synapse assembly;GO:0016601//Rac protein signal transduction;GO:0030833//regulation of actin filament polymerization;GO:0045773//positive regulation of axon extension;GO:0048812//neuron projection morphogenesis;GO:0061003//positive regulation of dendritic spine morphogenesis;GO:0071800//podo…	--
ENSMUSG00000038650	3292	2353	2718	3355	5560	5012	4866	189.632	135.539	176.659	220.064	310.414	288.993	251.314	167.276666666667	267.69625	0.678360710604355	0.000577265585722985	0.0518438056703689	Rnh1	ribonuclease/angiogenin inhibitor 1 [Source:MGI Symbol;Acc:MGI:1195456]	-	-	-	-	GO:0005654//nucleoplasm;GO:0005737//cytoplasm;GO:0005829//cytosol;GO:0005886//plasma membrane;GO:0030027//lamellipodium;GO:0032311//angiogenin-PRI complex	GO:0005515//protein binding;GO:0008428//ribonuclease inhibitor activity	GO:0016477//cell migration;GO:0034315//regulation of Arp2/3 complex-mediated actin nucleation;GO:0045765//regulation of angiogenesis;GO:2000249//regulation of actin cytoskeleton reorganization	--
ENSMUSG00000020821	5085	4723	4768	8402	6497	6654	6180	97.243	91.191	103.167	186.173	119.630	128.829	104.877	97.2003333333333	134.87725	0.472613860265275	0.00059199942303818	0.0526636013719069	Kif1c	kinesin family member 1C [Source:MGI Symbol;Acc:MGI:1098260]	-	-	-	-	GO:0005737//cytoplasm;GO:0005794//Golgi apparatus;GO:0005856//cytoskeleton;GO:0005871//kinesin complex;GO:0005874//microtubule;GO:0030424//axon;GO:0030425//dendrite;GO:1904115//axon cytoplasm	GO:0000166//nucleotide binding;GO:0003774//cytoskeletal motor activity;GO:0003777//microtubule motor activity;GO:0005515//protein binding;GO:0005524//ATP binding;GO:0008017//microtubule binding;GO:0008574//plus-end-directed microtubule motor activity;GO:0016887//ATP hydrolysis activity	GO:0006890//retrograde vesicle-mediated transport, Golgi to endoplasmic reticulum;GO:0007018//microtubule-based movement;GO:0016192//vesicle-mediated transport;GO:0030705//cytoskeleton-dependent intracellular transport;GO:1990048//anterograde neuronal dense core vesicle transport;GO:1990049//retrograde neuronal dense core vesicle transport	--
ENSMUSG00000025510	3978	3540	3291	5619	5143	4926	4414	233.896	212.735	220.637	382.667	289.390	290.127	229.086	222.422666666667	297.8175	0.421124712518559	0.000592917290119431	0.0526636013719069	Cd151	CD151 antigen [Source:MGI Symbol;Acc:MGI:1096360]	-	-	-	-	GO:0005604//basement membrane;GO:0009986//cell surface;GO:0016020//membrane	GO:0005178//integrin binding;GO:0005515//protein binding	GO:0016477//cell migration;GO:0030335//positive regulation of cell migration;GO:0042098//T cell proliferation;GO:0044319//wound healing, spreading of cells;GO:0045807//positive regulation of endocytosis	--
ENSMUSG00000014444	2839	2319	2389	3047	3799	3633	3783	37.663	32.601	37.070	46.659	48.642	49.121	46.185	35.778	47.65175	0.413456455169165	0.000597080565681087	0.0526636013719069	Piezo1	piezo-type mechanosensitive ion channel component 1 [Source:MGI Symbol;Acc:MGI:3603204]	-	-	-	-	GO:0005783//endoplasmic reticulum;GO:0016020//membrane	GO:0008381//mechanosensitive ion channel activity	GO:0006811//ion transport;GO:0010831//positive regulation of myotube differentiation;GO:0033625//positive regulation of integrin activation;GO:0033634//positive regulation of cell-cell adhesion mediated by integrin;GO:0034220//ion transmembrane transport	--
ENSMUSG00000057948	174	157	191	265	242	266	257	4.346	4.207	5.466	9.515	5.864	10.218	6.880	4.673	8.11925	0.796997430201096	0.000601174867411797	0.0526636013719069	Unc13d	unc-13 homolog D [Source:MGI Symbol;Acc:MGI:1917700]	-	-	-	-	GO:0005737//cytoplasm;GO:0005764//lysosome;GO:0005768//endosome;GO:0005770//late endosome;GO:0005829//cytosol;GO:0016020//membrane;GO:0033093//Weibel-Palade body;GO:0043231//intracellular membrane-bounded organelle;GO:0055037//recycling endosome;GO:0070382//exocytic vesicle	GO:0005515//protein binding;GO:0031267//small GTPase binding;GO:0046872//metal ion binding	GO:0002432//granuloma formation;GO:0002467//germinal center formation;GO:0006887//exocytosis;GO:0006909//phagocytosis;GO:0043304//regulation of mast cell degranulation;GO:0043320//natural killer cell degranulation;GO:0045921//positive regulation of exocytosis;GO:0046903//secretion;GO:0051607//defense response to virus;GO:0051649//establishment of localization in cell;GO:0061789//dense core granul…	--
ENSMUSG00000089704	2743	2428	2270	4122	3615	3569	3023	67.402	61.499	63.667	118.054	86.165	88.649	66.821	64.1893333333333	89.92225	0.486344557249683	0.00060185876701981	0.0526636013719069	Galnt2	polypeptide N-acetylgalactosaminyltransferase 2 [Source:MGI Symbol;Acc:MGI:894694]	Metabolism;Metabolism;Metabolism	Global and overview maps;Glycan biosynthesis and metabolism;Glycan biosynthesis and metabolism	ko01100//Metabolic pathways;ko00514//Other types of O-glycan biosynthesis;ko00512//Mucin type O-glycan biosynthesis	K00710;K00710;K00710	GO:0005576//extracellular region;GO:0005794//Golgi apparatus;GO:0005795//Golgi stack;GO:0005796//Golgi lumen;GO:0016020//membrane;GO:0032580//Golgi cisterna membrane;GO:0048471//perinuclear region of cytoplasm	GO:0004653//polypeptide N-acetylgalactosaminyltransferase activity;GO:0016740//transferase activity;GO:0016757//glycosyltransferase activity;GO:0030145//manganese ion binding;GO:0030246//carbohydrate binding;GO:0046872//metal ion binding	GO:0006486//protein glycosylation;GO:0006493//protein O-linked glycosylation;GO:0016266//O-glycan processing;GO:0018242//protein O-linked glycosylation via serine;GO:0018243//protein O-linked glycosylation via threonine;GO:0051604//protein maturation	--
ENSMUSG00000047261	170	733	50	81	24	59	53	12.099	53.777	4.062	6.719	1.657	4.245	3.393	23.3126666666667	4.0035	-2.541780328191	0.000611460161722365	0.0526636013719069	Gap43	growth associated protein 43 [Source:MGI Symbol;Acc:MGI:95639]	-	-	-	-	GO:0005737//cytoplasm;GO:0005886//plasma membrane;GO:0014069//postsynaptic density;GO:0016020//membrane;GO:0030424//axon;GO:0030425//dendrite;GO:0031527//filopodium membrane;GO:0032584//growth cone membrane;GO:0042995//cell projection;GO:0043204//perikaryon;GO:0045202//synapse;GO:0071944//cell periphery;GO:0098793//presynapse;GO:0098982//GABA-ergic synapse	GO:0001786//phosphatidylserine binding;GO:0005515//protein binding;GO:0005516//calmodulin binding;GO:0035727//lysophosphatidic acid binding;GO:1901981//phosphatidylinositol phosphate binding	GO:0007399//nervous system development;GO:0007411//axon guidance;GO:0016198//axon choice point recognition;GO:0030154//cell differentiation;GO:0031103//axon regeneration;GO:0040008//regulation of growth;GO:0042246//tissue regeneration;GO:0045165//cell fate commitment;GO:0048708//astrocyte differentiation;GO:0051489//regulation of filopodium assembly;GO:0060019//radial glial cell differentiation;G…	--
ENSMUSG00000015143	4286	4923	3136	9498	5361	7696	6911	128.309	155.156	108.253	359.014	159.865	246.422	190.024	130.572666666667	238.83125	0.87113869615936	0.00061351380158926	0.0526636013719069	Actn1	actinin, alpha 1 [Source:MGI Symbol;Acc:MGI:2137706]	Human Diseases;Cellular Processes;Cellular Processes;Cellular Processes;Human Diseases;Organismal Systems;Human Diseases;Cellular Processes	Cancer: overview;Cell motility;Cellular community - eukaryotes;Cellular community - eukaryotes;Immune disease;Immune system;Infectious disease: parasitic;Cellular community - eukaryotes	ko05203//Viral carcinogenesis;ko04810//Regulation of actin cytoskeleton;ko04510//Focal adhesion;ko04530//Tight junction;ko05322//Systemic lupus erythematosus;ko04670//Leukocyte transendothelial migration;ko05146//Amoebiasis;ko04520//Adherens junction	K05699;K05699;K05699;K05699;K05699;K05699;K05699;K05699	GO:0001725//stress fiber;GO:0001726//ruffle;GO:0005634//nucleus;GO:0005737//cytoplasm;GO:0005856//cytoskeleton;GO:0005884//actin filament;GO:0005886//plasma membrane;GO:0005903//brush border;GO:0005911//cell-cell junction;GO:0005916//fascia adherens;GO:0005925//focal adhesion;GO:0016020//membrane;GO:0030017//sarcomere;GO:0030018//Z disc;GO:0030054//cell junction;GO:0030141//secretory granule;GO:0…	GO:0003725//double-stranded RNA binding;GO:0003779//actin binding;GO:0005178//integrin binding;GO:0005509//calcium ion binding;GO:0005515//protein binding;GO:0005519//cytoskeletal regulatory protein binding;GO:0017166//vinculin binding;GO:0019904//protein domain specific binding;GO:0030374//nuclear receptor coactivator activity;GO:0042803//protein homodimerization activity;GO:0044325//transmembra…	GO:0007015//actin filament organization;GO:0030036//actin cytoskeleton organization;GO:0030220//platelet formation;GO:0030865//cortical cytoskeleton organization;GO:0036344//platelet morphogenesis;GO:0045893//positive regulation of transcription, DNA-templated;GO:0048041//focal adhesion assembly;GO:0051017//actin filament bundle assembly;GO:0051639//actin filament network formation;GO:0055001//mu…	--
ENSMUSG00000045730	178	176	241	88	136	112	90	8.391	8.552	12.967	4.835	6.219	5.337	3.816	9.97	5.05175	-0.980810259536911	0.000615010873616394	0.0526636013719069	Adrb2	adrenergic receptor, beta 2 [Source:MGI Symbol;Acc:MGI:87938]	Environmental Information Processing;Environmental Information Processing;Environmental Information Processing;Human Diseases;Environmental Information Processing;Organismal Systems;Organismal Systems;Organismal Systems;Organismal Systems	Signaling molecules and interaction;Signal transduction;Signal transduction;Cancer: overview;Signal transduction;Circulatory system;Digestive system;Endocrine system;Endocrine system	ko04080//Neuroactive ligand-receptor interaction;ko04020//Calcium signaling pathway;ko04024//cAMP signaling pathway;ko05207//Chemical carcinogenesis - receptor activation;ko04022//cGMP-PKG signaling pathway;ko04261//Adrenergic signaling in cardiomyocytes;ko04970//Salivary secretion;ko04924//Renin secretion;ko04923//Regulation of lipolysis in adipocytes	K04142;K04142;K04142;K04142;K04142;K04142;K04142;K04142;K04142	GO:0005634//nucleus;GO:0005737//cytoplasm;GO:0005768//endosome;GO:0005769//early endosome;GO:0005794//Golgi apparatus;GO:0005886//plasma membrane;GO:0005901//caveola;GO:0016020//membrane;GO:0016324//apical plasma membrane;GO:0030424//axon;GO:0030425//dendrite;GO:0032809//neuronal cell body membrane;GO:0042383//sarcolemma;GO:0043197//dendritic spine;GO:0043231//intracellular membrane-bounded organ…	GO:0001540//amyloid-beta binding;GO:0001965//G-protein alpha-subunit binding;GO:0004930//G protein-coupled receptor activity;GO:0004935//adrenergic receptor activity;GO:0004941//beta2-adrenergic receptor activity;GO:0005515//protein binding;GO:0008179//adenylate cyclase binding;GO:0015459//potassium channel regulator activity;GO:0019899//enzyme binding;GO:0031713//B2 bradykinin receptor binding;G…	GO:0001993//regulation of systemic arterial blood pressure by norepinephrine-epinephrine;GO:0002024//diet induced thermogenesis;GO:0002025//norepinephrine-epinephrine-mediated vasodilation involved in regulation of systemic arterial blood pressure;GO:0002028//regulation of sodium ion transport;GO:0002032//desensitization of G protein-coupled receptor signaling pathway by arrestin;GO:0002086//diap…	--
ENSMUSG00000074364	8284	8201	7965	10630	9454	10074	10198	163.553	168.821	179.492	244.612	181.055	201.049	181.120	170.622	201.959	0.243258759271928	0.000616413657317795	0.0526636013719069	Ehd2	EH-domain containing 2 [Source:MGI Symbol;Acc:MGI:2154274]	Cellular Processes	Transport and catabolism	ko04144//Endocytosis	K12469	GO:0005737//cytoplasm;GO:0005768//endosome;GO:0005769//early endosome;GO:0005829//cytosol;GO:0005886//plasma membrane;GO:0005901//caveola;GO:0010008//endosome membrane;GO:0015630//microtubule cytoskeleton;GO:0016020//membrane;GO:0030139//endocytic vesicle;GO:0045171//intercellular bridge;GO:0048471//perinuclear region of cytoplasm;GO:0055038//recycling endosome membrane	GO:0000166//nucleotide binding;GO:0005509//calcium ion binding;GO:0005515//protein binding;GO:0005524//ATP binding;GO:0005525//GTP binding;GO:0016787//hydrolase activity;GO:0019904//protein domain specific binding;GO:0042802//identical protein binding;GO:0046872//metal ion binding	GO:0006897//endocytosis;GO:0030866//cortical actin cytoskeleton organization;GO:0032456//endocytic recycling;GO:0060271//cilium assembly;GO:0072659//protein localization to plasma membrane;GO:0097320//plasma membrane tubulation;GO:1901741//positive regulation of myoblast fusion;GO:2001137//positive regulation of endocytic recycling	--
ENSMUSG00000028763	11402	11961	10915	22561	13810	19947	16356	81.252	87.858	88.777	187.389	96.459	143.680	104.847	85.9623333333333	133.09375	0.630666276325599	0.000618670545677078	0.0526636013719069	Hspg2	perlecan (heparan sulfate proteoglycan 2) [Source:MGI Symbol;Acc:MGI:96257]	Human Diseases;Human Diseases;Environmental Information Processing	Cancer: overview;Infectious disease: viral;Signaling molecules and interaction	ko05205//Proteoglycans in cancer;ko05161//Hepatitis B;ko04512//ECM-receptor interaction	K06255;K06255;K06255	GO:0005604//basement membrane;GO:0062023//collagen-containing extracellular matrix	GO:0005509//calcium ion binding;GO:0005515//protein binding;GO:0070052//collagen V binding	GO:0001666//response to hypoxia;GO:0001938//positive regulation of endothelial cell proliferation;GO:0007162//negative regulation of cell adhesion;GO:0007224//smoothened signaling pathway;GO:0007566//embryo implantation;GO:0008285//negative regulation of cell population proliferation;GO:0009410//response to xenobiotic stimulus;GO:0030154//cell differentiation;GO:0031100//animal organ regeneration…	--
ENSMUSG00000027438	158	514	32	55	19	45	42	3.634	12.137	0.856	1.484	0.432	1.066	0.886	5.54233333333333	0.967	-2.51890568682473	0.000619642901982489	0.0526636013719069	Napb	N-ethylmaleimide sensitive fusion protein attachment protein beta [Source:MGI Symbol;Acc:MGI:104562]	-	-	-	-	GO:0016020//membrane;GO:0043209//myelin sheath;GO:0048787//presynaptic active zone membrane;GO:0070044//synaptobrevin 2-SNAP-25-syntaxin-1a complex;GO:0098793//presynapse;GO:0098794//postsynapse;GO:0098978//glutamatergic synapse	GO:0000149//SNARE binding;GO:0005483//soluble NSF attachment protein activity;GO:0005515//protein binding;GO:0019905//syntaxin binding	GO:0002090//regulation of receptor internalization;GO:0006886//intracellular protein transport;GO:0010807//regulation of synaptic vesicle priming;GO:0015031//protein transport;GO:0016192//vesicle-mediated transport;GO:0032984//protein-containing complex disassembly;GO:0035249//synaptic transmission, glutamatergic;GO:0035494//SNARE complex disassembly;GO:0043462//regulation of ATPase activity;GO:0…	--
ENSMUSG00000025964	135	334	309	143	109	95	91	2.264	6.470	7.512	4.075	2.717	2.038	2.091	5.41533333333333	2.73025	-0.988017083632535	0.000629776421939142	0.0532650223274062	Adam23	a disintegrin and metallopeptidase domain 23 [Source:MGI Symbol;Acc:MGI:1345162]	-	-	-	-	GO:0005576//extracellular region;GO:0005886//plasma membrane;GO:0016020//membrane;GO:0042734//presynaptic membrane;GO:0098978//glutamatergic synapse	GO:0004222//metalloendopeptidase activity;GO:0005515//protein binding;GO:0008237//metallopeptidase activity	GO:0006508//proteolysis;GO:0007155//cell adhesion;GO:1990830//cellular response to leukemia inhibitory factor	--
ENSMUSG00000020857	3219	2704	3183	4382	3814	4092	3934	358.926	308.777	397.958	556.569	406.741	455.944	393.335	355.220333333333	453.14725	0.351265763543393	0.00063869201326946	0.0537581205178445	Nme2	NME/NM23 nucleoside diphosphate kinase 2 [Source:MGI Symbol;Acc:MGI:97356]	Metabolism;Metabolism;Metabolism;Metabolism	Global and overview maps;Nucleotide metabolism;Xenobiotics biodegradation and metabolism;Nucleotide metabolism	ko01100//Metabolic pathways;ko00230//Purine metabolism;ko00983//Drug metabolism - other enzymes;ko00240//Pyrimidine metabolism	K00940;K00940;K00940;K00940	GO:0001726//ruffle;GO:0005634//nucleus;GO:0005737//cytoplasm;GO:0005739//mitochondrion;GO:0005882//intermediate filament;GO:0030027//lamellipodium;GO:0031966//mitochondrial membrane;GO:0042995//cell projection;GO:0043209//myelin sheath;GO:0048471//perinuclear region of cytoplasm;GO:0071944//cell periphery	GO:0000166//nucleotide binding;GO:0003677//DNA binding;GO:0003713//transcription coactivator activity;GO:0004550//nucleoside diphosphate kinase activity;GO:0004673//protein histidine kinase activity;GO:0004674//protein serine/threonine kinase activity;GO:0005504//fatty acid binding;GO:0005515//protein binding;GO:0005524//ATP binding;GO:0016301//kinase activity;GO:0016740//transferase activity;GO:…	GO:0002762//negative regulation of myeloid leukocyte differentiation;GO:0006165//nucleoside diphosphate phosphorylation;GO:0006183//GTP biosynthetic process;GO:0006228//UTP biosynthetic process;GO:0006231//dTMP biosynthetic process;GO:0006241//CTP biosynthetic process;GO:0007189//adenylate cyclase-activating G protein-coupled receptor signaling pathway;GO:0007229//integrin-mediated signaling path…	Others
ENSMUSG00000030337	105	182	60	51	22	37	41	4.000	7.324	2.770	2.677	1.171	1.752	1.610	4.698	1.8025	-1.38204745388401	0.000653530825609416	0.0544282258995683	Vamp1	vesicle-associated membrane protein 1 [Source:MGI Symbol;Acc:MGI:1313276]	Genetic Information Processing	Folding, sorting and degradation	ko04130//SNARE interactions in vesicular transport	K08510	GO:0005739//mitochondrion;GO:0005886//plasma membrane;GO:0009986//cell surface;GO:0016020//membrane;GO:0030659//cytoplasmic vesicle membrane;GO:0030672//synaptic vesicle membrane;GO:0031201//SNARE complex;GO:0031410//cytoplasmic vesicle;GO:0031594//neuromuscular junction;GO:0035579//specific granule membrane;GO:0043005//neuron projection;GO:0045202//synapse;GO:0070821//tertiary granule membrane;G…	GO:0005484//SNAP receptor activity;GO:0019905//syntaxin binding	GO:0006906//vesicle fusion;GO:0016082//synaptic vesicle priming;GO:0016192//vesicle-mediated transport;GO:0031630//regulation of synaptic vesicle fusion to presynaptic active zone membrane;GO:0035493//SNARE complex assembly	--
ENSMUSG00000022841	5645	4759	5179	6335	7183	6696	7308	354.601	280.968	335.004	433.553	451.244	403.216	407.990	323.524333333333	424.00075	0.390192590566958	0.000654025724809632	0.0544282258995683	Ap2m1	adaptor-related protein complex 2, mu 1 subunit [Source:MGI Symbol;Acc:MGI:1298405]	Human Diseases;Cellular Processes;Organismal Systems;Organismal Systems	Neurodegenerative disease;Transport and catabolism;Nervous system;Excretory system	ko05016//Huntington disease;ko04144//Endocytosis;ko04721//Synaptic vesicle cycle;ko04961//Endocrine and other factor-regulated calcium reabsorption	K11826;K11826;K11826;K11826	GO:0005739//mitochondrion;GO:0005886//plasma membrane;GO:0005905//clathrin-coated pit;GO:0009898//cytoplasmic side of plasma membrane;GO:0016020//membrane;GO:0030122//AP-2 adaptor complex;GO:0030131//clathrin adaptor complex;GO:0030141//secretory granule;GO:0031410//cytoplasmic vesicle;GO:0045202//synapse;GO:0098794//postsynapse;GO:0098894//extrinsic component of presynaptic endocytic zone membra…	GO:0005048//signal sequence binding;GO:0005515//protein binding;GO:0008289//lipid binding;GO:0035615//clathrin adaptor activity;GO:0044325//transmembrane transporter binding;GO:0050750//low-density lipoprotein particle receptor binding;GO:0097718//disordered domain specific binding	GO:0002092//positive regulation of receptor internalization;GO:0006886//intracellular protein transport;GO:0006897//endocytosis;GO:0006900//vesicle budding from membrane;GO:0015031//protein transport;GO:0016192//vesicle-mediated transport;GO:0031623//receptor internalization;GO:0048488//synaptic vesicle endocytosis;GO:0051649//establishment of localization in cell;GO:0065003//protein-containing c…	--
ENSMUSG00000017929	1353	1293	1315	1531	1932	1933	1850	44.324	31.996	36.032	46.002	44.989	46.907	40.104	37.4506666666667	44.5005	0.248830145434457	0.00065602522177061	0.0544282258995683	B4galt5	UDP-Gal:betaGlcNAc beta 1,4-galactosyltransferase, polypeptide 5 [Source:MGI Symbol;Acc:MGI:1927169]	Metabolism;Metabolism	Global and overview maps;Glycan biosynthesis and metabolism	ko01100//Metabolic pathways;ko00512//Mucin type O-glycan biosynthesis	K09905;K09905	GO:0005794//Golgi apparatus;GO:0016020//membrane;GO:0032580//Golgi cisterna membrane	GO:0003945//N-acetyllactosamine synthase activity;GO:0008489//UDP-galactose:glucosylceramide beta-1,4-galactosyltransferase activity;GO:0016740//transferase activity;GO:0016757//glycosyltransferase activity;GO:0046872//metal ion binding	GO:0005975//carbohydrate metabolic process;GO:0006486//protein glycosylation;GO:0006629//lipid metabolic process;GO:0006665//sphingolipid metabolic process;GO:0009101//glycoprotein biosynthetic process;GO:0010706//ganglioside biosynthetic process via lactosylceramide;GO:0021955//central nervous system neuron axonogenesis;GO:0022010//central nervous system myelination;GO:0030311//poly-N-acetyllact…	--
ENSMUSG00000024937	1873	2022	1742	2258	2521	2800	2826	53.116	60.586	57.496	74.387	70.401	81.944	75.579	57.066	75.57775	0.405330127351283	0.000675191231744455	0.0557528759748039	Ehbp1l1	EH domain binding protein 1-like 1 [Source:MGI Symbol;Acc:MGI:3612340]	-	-	-	-	-	GO:0005515//protein binding	GO:0016043//cellular component organization	--
ENSMUSG00000031930	1508	1677	1758	3009	1984	3343	2459	44.619	51.081	62.310	119.606	56.968	112.786	66.996	52.67	89.089	0.758265850761072	0.000689138641820727	0.0566361441341628	Wwp2	WW domain containing E3 ubiquitin protein ligase 2 [Source:MGI Symbol;Acc:MGI:1914144]	Genetic Information Processing	Folding, sorting and degradation	ko04120//Ubiquitin mediated proteolysis	K05630	GO:0005576//extracellular region;GO:0005634//nucleus;GO:0005737//cytoplasm	GO:0004842//ubiquitin-protein transferase activity;GO:0005515//protein binding;GO:0016740//transferase activity;GO:0016874//ligase activity;GO:0061629//RNA polymerase II-specific DNA-binding transcription factor binding;GO:0061630//ubiquitin protein ligase activity	GO:0000122//negative regulation of transcription by RNA polymerase II;GO:0006366//transcription by RNA polymerase II;GO:0006511//ubiquitin-dependent protein catabolic process;GO:0006858//extracellular transport;GO:0010629//negative regulation of gene expression;GO:0016567//protein ubiquitination;GO:0032410//negative regulation of transporter activity;GO:0034765//regulation of ion transmembrane tr…	--
ENSMUSG00000048920	544	520	493	636	776	780	698	19.448	19.163	20.641	26.501	26.910	28.187	23.368	19.7506666666667	26.2415	0.409948837698442	0.000699046840631972	0.0571807187996754	Fkrp	fukutin related protein [Source:MGI Symbol;Acc:MGI:2447586]	Metabolism;Metabolism	Global and overview maps;Glycan biosynthesis and metabolism	ko01100//Metabolic pathways;ko00515//Mannose type O-glycan biosynthesis	K19873;K19873	GO:0000139//Golgi membrane;GO:0005576//extracellular region;GO:0005615//extracellular space;GO:0005654//nucleoplasm;GO:0005737//cytoplasm;GO:0005783//endoplasmic reticulum;GO:0005791//rough endoplasmic reticulum;GO:0005794//Golgi apparatus;GO:0005829//cytosol;GO:0005886//plasma membrane;GO:0016020//membrane;GO:0042383//sarcolemma	GO:0002162//dystroglycan binding;GO:0016740//transferase activity;GO:0016780//phosphotransferase activity, for other substituted phosphate groups;GO:0042802//identical protein binding;GO:0046872//metal ion binding	GO:0006486//protein glycosylation;GO:0007420//brain development;GO:0009101//glycoprotein biosynthetic process;GO:0010467//gene expression;GO:0016485//protein processing;GO:0035269//protein O-linked mannosylation;GO:0036211//protein modification process;GO:0043403//skeletal muscle tissue regeneration;GO:0051262//protein tetramerization;GO:0051674//localization of cell	--
ENSMUSG00000022503	344	306	334	416	450	525	504	16.392	15.860	18.166	23.104	21.093	25.287	21.599	16.806	22.77075	0.43820542104524	0.000705818212971006	0.0572614734671851	Nubp1	nucleotide binding protein 1 [Source:MGI Symbol;Acc:MGI:1347073]	-	-	-	-	GO:0005634//nucleus;GO:0005737//cytoplasm;GO:0005814//centriole;GO:0005829//cytosol;GO:0005856//cytoskeleton;GO:0005886//plasma membrane;GO:0005929//cilium;GO:0042995//cell projection	GO:0000166//nucleotide binding;GO:0005515//protein binding;GO:0005524//ATP binding;GO:0046872//metal ion binding;GO:0051536//iron-sulfur cluster binding;GO:0051539//4 iron, 4 sulfur cluster binding;GO:0140663//ATP-dependent FeS chaperone activity	GO:0001558//regulation of cell growth;GO:0006879//cellular iron ion homeostasis;GO:0010826//negative regulation of centrosome duplication;GO:0016226//iron-sulfur cluster assembly;GO:0030030//cell projection organization;GO:0051642//centrosome localization;GO:0072697//protein localization to cell cortex	--
ENSMUSG00000001507	1004	1015	718	2104	1162	1918	1457	20.874	22.168	17.235	51.014	23.435	40.505	27.508	20.0923333333333	35.6155	0.825860129441201	0.00070931628820778	0.0572614734671851	Itga3	integrin alpha 3 [Source:MGI Symbol;Acc:MGI:96602]	Human Diseases;Environmental Information Processing;Human Diseases;Cellular Processes;Cellular Processes;Human Diseases;Human Diseases;Organismal Systems;Human Diseases;Environmental Information Processing;Human Diseases	Cancer: overview;Signal transduction;Infectious disease: viral;Cell motility;Cellular community - eukaryotes;Cardiovascular disease;Cancer: specific types;Immune system;Cardiovascular disease;Signaling molecules and interaction;Cardiovascular disease	ko05200//Pathways in cancer;ko04151//PI3K-Akt signaling pathway;ko05165//Human papillomavirus infection;ko04810//Regulation of actin cytoskeleton;ko04510//Focal adhesion;ko05414//Dilated cardiomyopathy;ko05222//Small cell lung cancer;ko04640//Hematopoietic cell lineage;ko05410//Hypertrophic cardiomyopathy;ko04512//ECM-receptor interaction;ko05412//Arrhythmogenic right ventricular cardiomyopathy	K06482;K06482;K06482;K06482;K06482;K06482;K06482;K06482;K06482;K06482;K06482	GO:0005886//plasma membrane;GO:0008305//integrin complex;GO:0009897//external side of plasma membrane;GO:0009986//cell surface;GO:0016020//membrane;GO:0016323//basolateral plasma membrane;GO:0030426//growth cone;GO:0031527//filopodium membrane;GO:0031594//neuromuscular junction;GO:0034667//integrin alpha3-beta1 complex;GO:0042995//cell projection;GO:0043235//receptor complex;GO:0045202//synapse;G…	GO:0001968//fibronectin binding;GO:0002020//protease binding;GO:0005178//integrin binding;GO:0005515//protein binding;GO:0005518//collagen binding;GO:0019904//protein domain specific binding;GO:0043236//laminin binding;GO:0044877//protein-containing complex binding;GO:0046982//protein heterodimerization activity	GO:0001764//neuron migration;GO:0007155//cell adhesion;GO:0007160//cell-matrix adhesion;GO:0007229//integrin-mediated signaling pathway;GO:0007266//Rho protein signal transduction;GO:0007507//heart development;GO:0007613//memory;GO:0009410//response to xenobiotic stimulus;GO:0010628//positive regulation of gene expression;GO:0010634//positive regulation of epithelial cell migration;GO:0010811//po…	--
ENSMUSG00000025854	1315	1094	1275	1460	2318	1884	2149	37.207	31.911	41.061	48.436	63.441	54.470	54.764	36.7263333333333	55.27775	0.589884025989292	0.000709893719159271	0.0572614734671851	Fam20c	FAM20C, golgi associated secretory pathway kinase [Source:MGI Symbol;Acc:MGI:2136853]	-	-	-	-	GO:0000139//Golgi membrane;GO:0005576//extracellular region;GO:0005615//extracellular space;GO:0005654//nucleoplasm;GO:0005737//cytoplasm;GO:0005783//endoplasmic reticulum;GO:0005794//Golgi apparatus;GO:0016020//membrane	GO:0000166//nucleotide binding;GO:0002020//protease binding;GO:0004672//protein kinase activity;GO:0004674//protein serine/threonine kinase activity;GO:0005509//calcium ion binding;GO:0005524//ATP binding;GO:0016301//kinase activity;GO:0016740//transferase activity;GO:0030145//manganese ion binding;GO:0043621//protein self-association;GO:0046872//metal ion binding;GO:0106310//protein serine kinas…	GO:0001501//skeletal system development;GO:0006468//protein phosphorylation;GO:0016310//phosphorylation;GO:0030501//positive regulation of bone mineralization;GO:0031214//biomineral tissue development;GO:0036179//osteoclast maturation;GO:0040036//regulation of fibroblast growth factor receptor signaling pathway;GO:0045669//positive regulation of osteoblast differentiation;GO:0046034//ATP metaboli…	--
ENSMUSG00000028041	2986	3125	2779	4025	4150	3909	3487	104.965	113.849	110.850	165.241	141.466	139.508	109.976	109.888	139.04775	0.339546550350454	0.000727469104346523	0.0582829467212794	Adam15	a disintegrin and metallopeptidase domain 15 (metargidin) [Source:MGI Symbol;Acc:MGI:1333882]	-	-	-	-	GO:0001669//acrosomal vesicle;GO:0005615//extracellular space;GO:0005912//adherens junction;GO:0005929//cilium;GO:0009986//cell surface;GO:0012505//endomembrane system;GO:0016020//membrane;GO:0031410//cytoplasmic vesicle;GO:0031514//motile cilium;GO:0042995//cell projection;GO:0070062//extracellular exosome;GO:0070161//anchoring junction	GO:0004222//metalloendopeptidase activity;GO:0005178//integrin binding;GO:0005515//protein binding;GO:0008233//peptidase activity;GO:0008237//metallopeptidase activity;GO:0016787//hydrolase activity;GO:0017124//SH3 domain binding;GO:0046872//metal ion binding	GO:0001525//angiogenesis;GO:0001953//negative regulation of cell-matrix adhesion;GO:0002418//immune response to tumor cell;GO:0006508//proteolysis;GO:0007155//cell adhesion;GO:0007229//integrin-mediated signaling pathway;GO:0008584//male gonad development;GO:0030308//negative regulation of cell growth;GO:0030336//negative regulation of cell migration;GO:0030574//collagen catabolic process;GO:0042…	--
ENSMUSG00000005198	2249	1947	2151	2507	2891	2918	2960	33.723	30.094	36.815	43.815	42.050	44.229	39.927	33.544	42.50525	0.341586310216649	0.000732714652425194	0.0582829467212794	Polr2a	polymerase (RNA) II (DNA directed) polypeptide A [Source:MGI Symbol;Acc:MGI:98086]	Human Diseases;Genetic Information Processing	Neurodegenerative disease;Transcription	ko05016//Huntington disease;ko03020//RNA polymerase	K03006;K03006	GO:0000428//DNA-directed RNA polymerase complex;GO:0000791//euchromatin;GO:0000974//Prp19 complex;GO:0005634//nucleus;GO:0005654//nucleoplasm;GO:0005665//RNA polymerase II, core complex;GO:0005694//chromosome;GO:0005737//cytoplasm;GO:0031981//nuclear lumen	GO:0001046//core promoter sequence-specific DNA binding;GO:0001055//RNA polymerase II activity;GO:0003677//DNA binding;GO:0003899//DNA-directed 5'-3' RNA polymerase activity;GO:0005515//protein binding;GO:0016740//transferase activity;GO:0016779//nucleotidyltransferase activity;GO:0019900//kinase binding;GO:0031625//ubiquitin protein ligase binding;GO:0034062//5'-3' RNA polymerase activity;GO:004…	GO:0006351//transcription, DNA-templated;GO:0006353//DNA-templated transcription, termination;GO:0006366//transcription by RNA polymerase II;GO:0014070//response to organic cyclic compound;GO:0033120//positive regulation of RNA splicing;GO:0071453//cellular response to oxygen levels	--
ENSMUSG00000022491	11	22	16	56	30	49	52	1.770	3.650	2.939	10.504	4.683	7.971	7.524	2.78633333333333	7.6705	1.46095276249372	0.000733788509485937	0.0582829467212794	Glycam1	glycosylation dependent cell adhesion molecule 1 [Source:MGI Symbol;Acc:MGI:95759]	Environmental Information Processing	Signaling molecules and interaction	ko04514//Cell adhesion molecules	K06815	GO:0005576//extracellular region;GO:0005886//plasma membrane;GO:0016020//membrane	GO:0043199//sulfate binding;GO:0050839//cell adhesion molecule binding	GO:0007155//cell adhesion;GO:0009617//response to bacterium	--
ENSMUSG00000021327	463	590	463	267	335	311	375	18.220	24.494	18.939	11.999	12.466	13.034	11.951	20.551	12.3625	-0.73323807535274	0.000735938028966393	0.0582829467212794	Zkscan3	zinc finger with KRAB and SCAN domains 3 [Source:MGI Symbol;Acc:MGI:1919989]	-	-	-	-	GO:0005634//nucleus	GO:0003677//DNA binding;GO:0046872//metal ion binding	GO:0006355//regulation of transcription, DNA-templated	zf-C2H2
ENSMUSG00000000530	1967	2188	1970	2493	2778	2619	2557	74.270	86.431	81.930	111.238	101.947	99.396	84.786	80.877	99.34175	0.296670677631733	0.000739343675341786	0.0582877142781898	Acvrl1	activin A receptor, type II-like 1 [Source:MGI Symbol;Acc:MGI:1338946]	Environmental Information Processing	Signaling molecules and interaction	ko04060//Cytokine-cytokine receptor interaction	K13594	GO:0005886//plasma membrane;GO:0009986//cell surface;GO:0016020//membrane;GO:0030425//dendrite;GO:0043025//neuronal cell body;GO:0070724//BMP receptor complex	GO:0000166//nucleotide binding;GO:0004672//protein kinase activity;GO:0004674//protein serine/threonine kinase activity;GO:0004675//transmembrane receptor protein serine/threonine kinase activity;GO:0005024//transforming growth factor beta-activated receptor activity;GO:0005025//transforming growth factor beta receptor activity, type I;GO:0005515//protein binding;GO:0005524//ATP binding;GO:001630…	GO:0001525//angiogenesis;GO:0001666//response to hypoxia;GO:0001701//in utero embryonic development;GO:0001937//negative regulation of endothelial cell proliferation;GO:0001938//positive regulation of endothelial cell proliferation;GO:0001946//lymphangiogenesis;GO:0001974//blood vessel remodeling;GO:0003203//endocardial cushion morphogenesis;GO:0006355//regulation of transcription, DNA-templated;…	--
ENSMUSG00000002885	3366	2682	2956	3737	5493	4299	6054	115.264	96.327	117.198	150.223	184.078	152.833	188.161	109.596333333333	168.82375	0.623318343445233	0.000750980745523128	0.0585776097907073	Adgre5	adhesion G protein-coupled receptor E5 [Source:MGI Symbol;Acc:MGI:1347095]	-	-	-	-	GO:0005886//plasma membrane;GO:0016020//membrane	GO:0004888//transmembrane signaling receptor activity;GO:0004930//G protein-coupled receptor activity;GO:0005509//calcium ion binding	GO:0007166//cell surface receptor signaling pathway;GO:0007186//G protein-coupled receptor signaling pathway	--
ENSMUSG00000035969	914	1250	1003	1483	1497	1548	1456	22.884	27.955	26.352	42.647	31.322	35.320	26.923	25.7303333333333	34.053	0.404311755202111	0.000753391588950446	0.0585776097907073	Rusc2	RUN and SH3 domain containing 2 [Source:MGI Symbol;Acc:MGI:2140371]	-	-	-	-	GO:0031410//cytoplasmic vesicle	GO:0005515//protein binding;GO:0031267//small GTPase binding	-	--
ENSMUSG00000058145	13	31	94	5	6	10	10	0.218	0.536	1.730	0.098	0.098	0.170	0.353	0.828	0.17975	-2.20363899706003	0.000755229044053024	0.0585776097907073	Adamts17	a disintegrin-like and metallopeptidase (reprolysin type) with thrombospondin type 1 motif, 17 [Source:MGI Symbol;Acc:MGI:3588195]	-	-	-	-	GO:0005576//extracellular region;GO:0031012//extracellular matrix;GO:0062023//collagen-containing extracellular matrix	GO:0004222//metalloendopeptidase activity;GO:0008233//peptidase activity;GO:0008237//metallopeptidase activity;GO:0016787//hydrolase activity;GO:0046872//metal ion binding	GO:0006508//proteolysis;GO:0030198//extracellular matrix organization	--
ENSMUSG00000027931	1533	1643	1311	2697	2056	2085	2025	39.007	42.694	38.658	80.013	49.572	52.677	46.193	40.1196666666667	57.11375	0.509528493415687	0.000756469161620222	0.0585776097907073	Npr1	natriuretic peptide receptor 1 [Source:MGI Symbol;Acc:MGI:97371]	Metabolism;Organismal Systems;Environmental Information Processing;Environmental Information Processing;Organismal Systems;Organismal Systems;Metabolism;Organismal Systems;Organismal Systems;Organismal Systems	Global and overview maps;Environmental adaptation;Signal transduction;Signal transduction;Endocrine system;Circulatory system;Nucleotide metabolism;Endocrine system;Endocrine system;Endocrine system	ko01100//Metabolic pathways;ko04714//Thermogenesis;ko04024//cAMP signaling pathway;ko04022//cGMP-PKG signaling pathway;ko04921//Oxytocin signaling pathway;ko04270//Vascular smooth muscle contraction;ko00230//Purine metabolism;ko04925//Aldosterone synthesis and secretion;ko04924//Renin secretion;ko04923//Regulation of lipolysis in adipocytes	K12323;K12323;K12323;K12323;K12323;K12323;K12323;K12323;K12323;K12323	GO:0005886//plasma membrane;GO:0016020//membrane;GO:0043235//receptor complex;GO:1990620//ANPR-A receptor complex	GO:0000166//nucleotide binding;GO:0001653//peptide receptor activity;GO:0004383//guanylate cyclase activity;GO:0004672//protein kinase activity;GO:0005524//ATP binding;GO:0005525//GTP binding;GO:0016829//lyase activity;GO:0016849//phosphorus-oxygen lyase activity;GO:0016941//natriuretic peptide receptor activity;GO:0017046//peptide hormone binding;GO:0042562//hormone binding	GO:0006182//cGMP biosynthetic process;GO:0006468//protein phosphorylation;GO:0007166//cell surface receptor signaling pathway;GO:0007168//receptor guanylyl cyclase signaling pathway;GO:0008217//regulation of blood pressure;GO:0009190//cyclic nucleotide biosynthetic process;GO:0010753//positive regulation of cGMP-mediated signaling;GO:0019934//cGMP-mediated signaling;GO:0035556//intracellular sign…	--
ENSMUSG00000048277	2258	1907	2197	2623	2746	2924	3104	151.973	132.045	167.218	204.832	177.695	197.736	188.045	150.412	192.077	0.352765104713048	0.000778304305766457	0.0593445800515356	Syngr2	synaptogyrin 2 [Source:MGI Symbol;Acc:MGI:1328324]	-	-	-	-	GO:0008021//synaptic vesicle;GO:0016020//membrane;GO:0030659//cytoplasmic vesicle membrane;GO:0030672//synaptic vesicle membrane;GO:0031410//cytoplasmic vesicle;GO:0031594//neuromuscular junction;GO:0045202//synapse	GO:0005515//protein binding	GO:0006605//protein targeting;GO:0045055//regulated exocytosis;GO:0048499//synaptic vesicle membrane organization	--
ENSMUSG00000024812	467	547	445	745	610	699	714	10.125	12.309	11.047	18.975	12.859	15.288	13.975	11.1603333333333	15.27425	0.452721424441241	0.000780171513470462	0.0593445800515356	Tjp2	tight junction protein 2 [Source:MGI Symbol;Acc:MGI:1341872]	Cellular Processes	Cellular community - eukaryotes	ko04530//Tight junction	K06098	GO:0005634//nucleus;GO:0005886//plasma membrane;GO:0005911//cell-cell junction;GO:0005921//gap junction;GO:0005923//bicellular tight junction;GO:0009986//cell surface;GO:0016020//membrane;GO:0030054//cell junction;GO:0044291//cell-cell contact zone;GO:0070160//tight junction;GO:0070161//anchoring junction	GO:0005515//protein binding;GO:0019904//protein domain specific binding;GO:0030674//protein-macromolecule adaptor activity;GO:0044325//transmembrane transporter binding;GO:0050839//cell adhesion molecule binding;GO:1990782//protein tyrosine kinase binding	GO:0010033//response to organic substance;GO:0034109//homotypic cell-cell adhesion;GO:0045216//cell-cell junction organization;GO:0050892//intestinal absorption;GO:0071847//TNFSF11-mediated signaling pathway;GO:0090557//establishment of endothelial intestinal barrier;GO:0090559//regulation of membrane permeability;GO:0098609//cell-cell adhesion;GO:0150105//protein localization to cell-cell juncti…	--
ENSMUSG00000033809	270	213	216	357	382	338	318	19.185	15.632	17.905	29.285	26.180	24.078	21.560	17.574	25.27575	0.524311302383932	0.000788224218918393	0.0593445800515356	Alg3	asparagine-linked glycosylation 3 (alpha-1,3-mannosyltransferase) [Source:MGI Symbol;Acc:MGI:1098592]	Metabolism;Metabolism;Metabolism	Global and overview maps;Glycan biosynthesis and metabolism;Glycan biosynthesis and metabolism	ko01100//Metabolic pathways;ko00510//N-Glycan biosynthesis;ko00513//Various types of N-glycan biosynthesis	K03845;K03845;K03845	GO:0005783//endoplasmic reticulum;GO:0005789//endoplasmic reticulum membrane;GO:0016020//membrane	GO:0000030//mannosyltransferase activity;GO:0000033//alpha-1,3-mannosyltransferase activity;GO:0016740//transferase activity;GO:0016757//glycosyltransferase activity;GO:0052925//dol-P-Man:Man(5)GlcNAc(2)-PP-Dol alpha-1,3-mannosyltransferase activity	GO:0006486//protein glycosylation	--
ENSMUSG00000063410	852	931	847	1250	1082	1158	1118	32.178	36.245	36.513	55.024	39.639	44.209	37.983	34.9786666666667	44.21375	0.338019805036625	0.000788256001647638	0.0593445800515356	Stk24	serine/threonine kinase 24 [Source:MGI Symbol;Acc:MGI:2385007]	-	-	-	-	GO:0000139//Golgi membrane;GO:0005634//nucleus;GO:0005730//nucleolus;GO:0005737//cytoplasm;GO:0005794//Golgi apparatus;GO:0005829//cytosol;GO:0016020//membrane	GO:0000166//nucleotide binding;GO:0004672//protein kinase activity;GO:0004674//protein serine/threonine kinase activity;GO:0005524//ATP binding;GO:0016301//kinase activity;GO:0016740//transferase activity;GO:0046872//metal ion binding;GO:0106310//protein serine kinase activity	GO:0006468//protein phosphorylation;GO:0006915//apoptotic process;GO:0008631//intrinsic apoptotic signaling pathway in response to oxidative stress;GO:0009267//cellular response to starvation;GO:0016310//phosphorylation;GO:0030336//negative regulation of cell migration;GO:0042542//response to hydrogen peroxide;GO:0046777//protein autophosphorylation;GO:0048679//regulation of axon regeneration;GO:…	--
ENSMUSG00000020032	977	1222	1010	1540	1330	1574	1747	17.766	22.905	20.963	32.639	23.459	28.932	28.577	20.5446666666667	28.40175	0.467215902212029	0.000789306460460161	0.0593445800515356	Nuak1	NUAK family, SNF1-like kinase, 1 [Source:MGI Symbol;Acc:MGI:1925226]	-	-	-	-	GO:0001650//fibrillar center;GO:0005634//nucleus;GO:0005654//nucleoplasm;GO:0005737//cytoplasm;GO:0015630//microtubule cytoskeleton;GO:0031588//nucleotide-activated protein kinase complex	GO:0000166//nucleotide binding;GO:0002039//p53 binding;GO:0004672//protein kinase activity;GO:0004674//protein serine/threonine kinase activity;GO:0005524//ATP binding;GO:0016301//kinase activity;GO:0016740//transferase activity;GO:0106310//protein serine kinase activity	GO:0006468//protein phosphorylation;GO:0006974//cellular response to DNA damage stimulus;GO:0007155//cell adhesion;GO:0016310//phosphorylation;GO:0030155//regulation of cell adhesion;GO:0032007//negative regulation of TOR signaling;GO:0035507//regulation of myosin-light-chain-phosphatase activity;GO:0035556//intracellular signal transduction;GO:0042149//cellular response to glucose starvation;GO:…	--
ENSMUSG00000007564	3842	3708	3800	4317	5180	5222	5165	161.118	160.289	181.891	211.006	210.714	221.363	194.845	167.766	209.482	0.320375919734589	0.000789384699333723	0.0593445800515356	Ppp2r1a	protein phosphatase 2, regulatory subunit A, alpha [Source:MGI Symbol;Acc:MGI:1926334]	Environmental Information Processing;Human Diseases;Cellular Processes;Human Diseases;Environmental Information Processing;Organismal Systems;Organismal Systems;Environmental Information Processing;Environmental Information Processing;Cellular Processes;Human Diseases;Genetic Information Processing;Environmental Information Processing;Organismal Systems	Signal transduction;Infectious disease: viral;Cellular community - eukaryotes;Infectious disease: viral;Signal transduction;Circulatory system;Nervous system;Signal transduction;Signal transduction;Cell growth and death;Infectious disease: parasitic;Translation;Signal transduction;Nervous system	ko04151//PI3K-Akt signaling pathway;ko05165//Human papillomavirus infection;ko04530//Tight junction;ko05160//Hepatitis C;ko04390//Hippo signaling pathway;ko04261//Adrenergic signaling in cardiomyocytes;ko04728//Dopaminergic synapse;ko04152//AMPK signaling pathway;ko04071//Sphingolipid signaling pathway;ko04114//Oocyte meiosis;ko05142//Chagas disease;ko03015//mRNA surveillance pathway;ko04350//TGF…	K03456;K03456;K03456;K03456;K03456;K03456;K03456;K03456;K03456;K03456;K03456;K03456;K03456;K03456	GO:0000159//protein phosphatase type 2A complex;GO:0000775//chromosome, centromeric region;GO:0005634//nucleus;GO:0005694//chromosome;GO:0005737//cytoplasm;GO:0005829//cytosol;GO:0005886//plasma membrane;GO:0016020//membrane;GO:0016328//lateral plasma membrane;GO:0030425//dendrite;GO:0042995//cell projection;GO:0043005//neuron projection;GO:0043025//neuronal cell body;GO:0045202//synapse;GO:00989…	GO:0004722//protein serine/threonine phosphatase activity;GO:0005515//protein binding;GO:0019888//protein phosphatase regulator activity;GO:0046982//protein heterodimerization activity;GO:1990405//protein antigen binding	GO:0006470//protein dephosphorylation;GO:0007059//chromosome segregation;GO:0007143//female meiotic nuclear division;GO:0043029//T cell homeostasis;GO:0051232//meiotic spindle elongation;GO:0051306//mitotic sister chromatid separation;GO:0051754//meiotic sister chromatid cohesion, centromeric;GO:0051898//negative regulation of protein kinase B signaling;GO:0070262//peptidyl-serine dephosphorylati…	--
ENSMUSG00000019188	2757	2651	2484	3338	3449	3408	3108	122.694	121.689	123.154	172.869	143.855	149.473	128.212	122.512333333333	148.60225	0.278528967171268	0.000793033943277255	0.0593445800515356	H13	histocompatibility 13 [Source:MGI Symbol;Acc:MGI:95886]	-	-	-	-	GO:0005783//endoplasmic reticulum;GO:0005789//endoplasmic reticulum membrane;GO:0005791//rough endoplasmic reticulum;GO:0005886//plasma membrane;GO:0009986//cell surface;GO:0016020//membrane;GO:0031090//organelle membrane;GO:0036513//Derlin-1 retrotranslocation complex;GO:0098553//lumenal side of endoplasmic reticulum membrane;GO:0098554//cytoplasmic side of endoplasmic reticulum membrane	GO:0004190//aspartic-type endopeptidase activity;GO:0008233//peptidase activity;GO:0016787//hydrolase activity;GO:0031625//ubiquitin protein ligase binding;GO:0042500//aspartic endopeptidase activity, intramembrane cleaving;GO:0042803//protein homodimerization activity	GO:0001701//in utero embryonic development;GO:0006465//signal peptide processing;GO:0006508//proteolysis;GO:0033619//membrane protein proteolysis;GO:1904211//membrane protein proteolysis involved in retrograde protein transport, ER to cytosol	--
ENSMUSG00000024927	1422	1558	1505	1808	1855	2018	2070	52.958	59.761	67.144	79.652	69.488	77.246	69.431	59.9543333333333	73.95425	0.302769027036015	0.000793622633990002	0.0593445800515356	Rela	v-rel reticuloendotheliosis viral oncogene homolog A (avian) [Source:MGI Symbol;Acc:MGI:103290]	Human Diseases;Human Diseases;Human Diseases;Human Diseases;Environmental Information Processing;Human Diseases;Environmental Information Processing;Human Diseases;Human Diseases;Human Diseases;Human Diseases;Environmental Information Processing;Human Diseases;Human Diseases;Human Diseases;Human Diseases;Environmental Information Processing;Human Diseases;Human Diseases;Human Diseases;Human Disea…	Cancer: overview;Neurodegenerative disease;Infectious disease: viral;Neurodegenerative disease;Signal transduction;Infectious disease: viral;Signal transduction;Infectious disease: bacterial;Infectious disease: viral;Infectious disease: viral;Infectious disease: viral;Signal transduction;Infectious disease: viral;Infectious disease: viral;Cancer: overview;Cancer: overview;Signal transduction;Infe…	ko05200//Pathways in cancer;ko05022//Pathways of neurodegeneration - multiple diseases;ko05168//Herpes simplex virus 1 infection;ko05010//Alzheimer disease;ko04151//PI3K-Akt signaling pathway;ko05165//Human papillomavirus infection;ko04010//MAPK signaling pathway;ko05132//Salmonella infection;ko05163//Human cytomegalovirus infection;ko05166//Human T-cell leukemia virus 1 infection;ko05170//Human …	K04735;K04735;K04735;K04735;K04735;K04735;K04735;K04735;K04735;K04735;K04735;K04735;K04735;K04735;K04735;K04735;K04735;K04735;K04735;K04735;K04735;K04735;K04735;K04735;K04735;K04735;K04735;K04735;K04735;K04735;K04735;K04735;K04735;K04735;K04735;K04735;K04735;K04735;K04735;K04735;K04735;K04735;K04735;K04735;K04735;K04735;K04735;K04735;K04735;K04735;K04735;K04735;K04735;K04735;K04735;K04735;K04735;…	GO:0000785//chromatin;GO:0005634//nucleus;GO:0005667//transcription regulator complex;GO:0005737//cytoplasm;GO:0005829//cytosol;GO:0032991//protein-containing complex;GO:0035525//NF-kappaB p50/p65 complex;GO:0045202//synapse;GO:0071159//NF-kappaB complex;GO:0098978//glutamatergic synapse	GO:0000976//transcription cis-regulatory region binding;GO:0000977//RNA polymerase II transcription regulatory region sequence-specific DNA binding;GO:0000978//RNA polymerase II cis-regulatory region sequence-specific DNA binding;GO:0000979//RNA polymerase II core promoter sequence-specific DNA binding;GO:0000981//DNA-binding transcription factor activity, RNA polymerase II-specific;GO:0001223//t…	GO:0000122//negative regulation of transcription by RNA polymerase II;GO:0001889//liver development;GO:0001942//hair follicle development;GO:0002357//defense response to tumor cell;GO:0002931//response to ischemia;GO:0006117//acetaldehyde metabolic process;GO:0006325//chromatin organization;GO:0006351//transcription, DNA-templated;GO:0006355//regulation of transcription, DNA-templated;GO:0006357/…	RHD
ENSMUSG00000006205	5204	7164	5378	9848	8435	9256	7732	257.690	365.673	303.965	568.375	405.156	463.304	344.418	309.109333333333	445.31325	0.526703322862414	0.000826568819093625	0.0615440535686676	Htra1	HtrA serine peptidase 1 [Source:MGI Symbol;Acc:MGI:1929076]	-	-	-	-	GO:0005576//extracellular region;GO:0005737//cytoplasm;GO:0005829//cytosol;GO:0005886//plasma membrane;GO:0016020//membrane;GO:0062023//collagen-containing extracellular matrix	GO:0004252//serine-type endopeptidase activity;GO:0005515//protein binding;GO:0008233//peptidase activity;GO:0008236//serine-type peptidase activity;GO:0016787//hydrolase activity;GO:0019838//growth factor binding;GO:0042802//identical protein binding;GO:0140677//molecular function activator activity	GO:0001890//placenta development;GO:0006508//proteolysis;GO:0012501//programmed cell death;GO:0030512//negative regulation of transforming growth factor beta receptor signaling pathway;GO:0030514//negative regulation of BMP signaling pathway;GO:0043065//positive regulation of apoptotic process;GO:0050679//positive regulation of epithelial cell proliferation;GO:0050687//negative regulation of defe…	--
ENSMUSG00000001794	7568	7315	7804	8685	10066	10001	9700	594.253	593.031	706.094	782.428	769.258	789.243	683.896	631.126	756.20625	0.260851714979024	0.000833323530685228	0.0616617744700265	Capns1	calpain, small subunit 1 [Source:MGI Symbol;Acc:MGI:88266]	-	-	-	-	GO:0005737//cytoplasm;GO:0005829//cytosol;GO:0005886//plasma membrane;GO:0016020//membrane;GO:0110158//calpain complex	GO:0004198//calcium-dependent cysteine-type endopeptidase activity;GO:0005509//calcium ion binding;GO:0005515//protein binding;GO:0044877//protein-containing complex binding;GO:0046872//metal ion binding	GO:0006508//proteolysis;GO:0030163//protein catabolic process	--
ENSMUSG00000030798	695	502	666	772	1065	1017	1083	50.637	38.597	56.384	68.772	80.376	78.028	73.352	48.5393333333333	75.132	0.630273213217522	0.000839165540797853	0.0616617744700265	Cd37	CD37 antigen [Source:MGI Symbol;Acc:MGI:88330]	Organismal Systems	Immune system	ko04640//Hematopoietic cell lineage	K06475	GO:0001772//immunological synapse;GO:0016020//membrane	-	GO:0002639//positive regulation of immunoglobulin production;GO:0002920//regulation of humoral immune response;GO:0030886//negative regulation of myeloid dendritic cell activation;GO:0042098//T cell proliferation;GO:0042130//negative regulation of T cell proliferation;GO:0042832//defense response to protozoan;GO:0050688//regulation of defense response to virus	--
ENSMUSG00000046722	1860	1766	1874	2189	2309	2636	2448	75.877	83.948	86.741	108.255	93.177	121.124	88.571	82.1886666666667	102.78175	0.32257274774209	0.000841143493308003	0.0616617744700265	Cdc42se1	CDC42 small effector 1 [Source:MGI Symbol;Acc:MGI:1889510]	-	-	-	-	GO:0005737//cytoplasm;GO:0005856//cytoskeleton;GO:0005886//plasma membrane;GO:0005938//cell cortex;GO:0016020//membrane;GO:0030054//cell junction	GO:0031267//small GTPase binding	GO:0006909//phagocytosis;GO:0007264//small GTPase mediated signal transduction;GO:0008360//regulation of cell shape;GO:0035023//regulation of Rho protein signal transduction;GO:0046329//negative regulation of JNK cascade	--
ENSMUSG00000063060	382	338	446	519	536	647	639	11.703	10.674	15.595	18.532	15.928	20.036	17.610	12.6573333333333	18.0265	0.510145824765001	0.000842306280426235	0.0616617744700265	Sox7	SRY (sex determining region Y)-box 7 [Source:MGI Symbol;Acc:MGI:98369]	-	-	-	-	GO:0005634//nucleus;GO:0005737//cytoplasm	GO:0000976//transcription cis-regulatory region binding;GO:0000978//RNA polymerase II cis-regulatory region sequence-specific DNA binding;GO:0000981//DNA-binding transcription factor activity, RNA polymerase II-specific;GO:0003677//DNA binding;GO:0003700//DNA-binding transcription factor activity;GO:0043565//sequence-specific DNA binding;GO:1990837//sequence-specific double-stranded DNA binding	GO:0001706//endoderm formation;GO:0006355//regulation of transcription, DNA-templated;GO:0006357//regulation of transcription by RNA polymerase II;GO:0008285//negative regulation of cell population proliferation;GO:0009653//anatomical structure morphogenesis;GO:0030154//cell differentiation;GO:0043280//positive regulation of cysteine-type endopeptidase activity involved in apoptotic process;GO:00…	HMG
ENSMUSG00000022962	704	667	615	822	920	883	866	28.026	27.240	28.068	32.938	33.014	29.921	30.985	27.778	31.7145	0.1911998674651	0.000846478757323061	0.0616891828382186	Gart	phosphoribosylglycinamide formyltransferase [Source:MGI Symbol;Acc:MGI:95654]	Metabolism;Metabolism;Human Diseases;Metabolism	Global and overview maps;Nucleotide metabolism;Drug resistance: antineoplastic;Metabolism of cofactors and vitamins	ko01100//Metabolic pathways;ko00230//Purine metabolism;ko01523//Antifolate resistance;ko00670//One carbon pool by folate	K11787;K11787;K11787;K11787	GO:0005829//cytosol	GO:0000166//nucleotide binding;GO:0003824//catalytic activity;GO:0004637//phosphoribosylamine-glycine ligase activity;GO:0004641//phosphoribosylformylglycinamidine cyclo-ligase activity;GO:0004644//phosphoribosylglycinamide formyltransferase activity;GO:0005524//ATP binding;GO:0016740//transferase activity;GO:0016874//ligase activity;GO:0046872//metal ion binding	GO:0003360//brainstem development;GO:0006164//purine nucleotide biosynthetic process;GO:0006177//GMP biosynthetic process;GO:0006189//'de novo' IMP biosynthetic process;GO:0006544//glycine metabolic process;GO:0008152//metabolic process;GO:0009058//biosynthetic process;GO:0009113//purine nucleobase biosynthetic process;GO:0009156//ribonucleoside monophosphate biosynthetic process;GO:0010033//resp…	--
ENSMUSG00000052310	3705	3239	3725	4602	4379	4443	4668	158.396	142.739	181.771	229.313	181.597	192.006	179.523	160.968666666667	195.60975	0.281198393910841	0.000852402464685227	0.0616891828382186	Slc39a1	solute carrier family 39 (zinc transporter), member 1 [Source:MGI Symbol;Acc:MGI:1353474]	Human Diseases;Human Diseases	Neurodegenerative disease;Neurodegenerative disease	ko05010//Alzheimer disease;ko05012//Parkinson disease	K14709;K14709	GO:0005783//endoplasmic reticulum;GO:0005789//endoplasmic reticulum membrane;GO:0005886//plasma membrane;GO:0016020//membrane	GO:0005102//signaling receptor binding;GO:0005385//zinc ion transmembrane transporter activity;GO:0046873//metal ion transmembrane transporter activity	GO:0001701//in utero embryonic development;GO:0006811//ion transport;GO:0006829//zinc ion transport;GO:0030001//metal ion transport;GO:0048701//embryonic cranial skeleton morphogenesis;GO:0055085//transmembrane transport;GO:0060173//limb development;GO:0071577//zinc ion transmembrane transport	--
ENSMUSG00000014959	2159	2023	2145	2829	2554	2604	2586	97.907	94.689	110.853	149.101	111.759	119.357	104.688	101.149666666667	121.22625	0.261210564290108	0.000853302706997111	0.0616891828382186	Gorasp2	golgi reassembly stacking protein 2 [Source:MGI Symbol;Acc:MGI:2135962]	-	-	-	-	GO:0000139//Golgi membrane;GO:0005783//endoplasmic reticulum;GO:0005789//endoplasmic reticulum membrane;GO:0005794//Golgi apparatus;GO:0005797//Golgi medial cisterna;GO:0016020//membrane	GO:0003674//molecular_function;GO:0005515//protein binding	GO:0006996//organelle organization;GO:0007030//Golgi organization;GO:0007283//spermatogenesis;GO:0030154//cell differentiation;GO:0034976//response to endoplasmic reticulum stress;GO:0061951//establishment of protein localization to plasma membrane;GO:0070925//organelle assembly	--
ENSMUSG00000030588	781	644	705	897	1096	946	1012	75.451	60.764	74.303	100.260	99.711	88.466	84.768	70.1726666666667	93.30125	0.410987221628894	0.000868479347837152	0.0625269242866392	Yif1b	Yip1 interacting factor homolog B (S. cerevisiae) [Source:MGI Symbol;Acc:MGI:1924504]	-	-	-	-	GO:0000139//Golgi membrane;GO:0005783//endoplasmic reticulum;GO:0005789//endoplasmic reticulum membrane;GO:0005793//endoplasmic reticulum-Golgi intermediate compartment;GO:0005794//Golgi apparatus;GO:0016020//membrane;GO:0030134//COPII-coated ER to Golgi transport vesicle	GO:0003674//molecular_function	GO:0006612//protein targeting to membrane;GO:0006888//endoplasmic reticulum to Golgi vesicle-mediated transport;GO:0015031//protein transport;GO:0060271//cilium assembly;GO:0120316//sperm flagellum assembly	--
ENSMUSG00000034595	1597	1461	1795	2359	1927	2397	2448	87.066	76.404	105.968	137.952	96.384	124.908	113.585	89.8126666666667	118.20725	0.396327689064581	0.000872287312276773	0.0625426413242725	Ppp1r18	protein phosphatase 1, regulatory subunit 18 [Source:MGI Symbol;Acc:MGI:1923698]	-	-	-	-	GO:0005575//cellular_component;GO:0005737//cytoplasm;GO:0005856//cytoskeleton	GO:0003674//molecular_function;GO:0003779//actin binding;GO:0019902//phosphatase binding	GO:0008150//biological_process	--
ENSMUSG00000022323	143	167	112	66	63	91	81	14.395	17.329	12.869	7.744	6.152	9.260	7.335	14.8643333333333	7.62275	-0.963471293133894	0.00087729288468524	0.0626437456142252	Rida	reactive intermediate imine deaminase A homolog [Source:MGI Symbol;Acc:MGI:1095401]	-	-	-	-	GO:0005634//nucleus;GO:0005737//cytoplasm;GO:0005739//mitochondrion;GO:0005759//mitochondrial matrix;GO:0005777//peroxisome;GO:0005829//cytosol	GO:0003723//RNA binding;GO:0003729//mRNA binding;GO:0016787//hydrolase activity;GO:0016892//endoribonuclease activity, producing 3'-phosphomonoesters;GO:0019239//deaminase activity;GO:0036041//long-chain fatty acid binding;GO:0042802//identical protein binding;GO:0043167//ion binding;GO:0046914//transition metal ion binding;GO:0120241//2-iminobutanoate/2-iminopropanoate deaminase;GO:0120242//2-im…	GO:0006402//mRNA catabolic process;GO:0006629//lipid metabolic process;GO:0017148//negative regulation of translation;GO:0050680//negative regulation of epithelial cell proliferation;GO:0061157//mRNA destabilization;GO:0090502//RNA phosphodiester bond hydrolysis, endonucleolytic;GO:1901565//organonitrogen compound catabolic process	--
ENSMUSG00000032103	76	106	55	35	38	22	36	3.804	5.470	3.144	2.042	1.846	1.114	1.622	4.13933333333333	1.656	-1.32169575813819	0.000907653335731595	0.0644973242178701	Pus3	pseudouridine synthase 3 [Source:MGI Symbol;Acc:MGI:1914299]	-	-	-	-	GO:0005634//nucleus;GO:0005737//cytoplasm	GO:0003723//RNA binding;GO:0009982//pseudouridine synthase activity;GO:0016853//isomerase activity;GO:0106029//tRNA pseudouridine synthase activity	GO:0001522//pseudouridine synthesis;GO:0008033//tRNA processing;GO:0009451//RNA modification;GO:0031119//tRNA pseudouridine synthesis;GO:1990481//mRNA pseudouridine synthesis	--
ENSMUSG00000038344	372	317	122	118	123	100	110	10.119	9.247	4.021	3.933	3.484	2.903	2.820	7.79566666666667	3.285	-1.24677903346173	0.000910654982356428	0.0644973242178701	Txlng	taxilin gamma [Source:MGI Symbol;Acc:MGI:3590652]	-	-	-	-	GO:0005634//nucleus;GO:0005737//cytoplasm;GO:0005829//cytosol;GO:0016020//membrane;GO:0031965//nuclear membrane	GO:0005515//protein binding;GO:0019905//syntaxin binding;GO:0140297//DNA-binding transcription factor binding	GO:0007049//cell cycle;GO:0010564//regulation of cell cycle process;GO:0030500//regulation of bone mineralization;GO:0051726//regulation of cell cycle	--
ENSMUSG00000024622	455	356	403	544	559	592	562	8.985	7.245	9.090	12.511	10.699	11.828	9.985	8.44	11.25575	0.415347286485835	0.000931065379119124	0.0652614173985126	Hmgxb3	HMG box domain containing 3 [Source:MGI Symbol;Acc:MGI:2441817]	-	-	-	-	GO:0005575//cellular_component;GO:0005634//nucleus	GO:0003674//molecular_function;GO:0003677//DNA binding	GO:0008150//biological_process	HMG
ENSMUSG00000021866	1242	1533	1357	2354	1674	2151	1946	52.432	66.773	65.449	115.828	68.551	91.941	73.902	61.5513333333333	87.5555	0.508407698806842	0.000931867263478925	0.0652614173985126	Anxa11	annexin A11 [Source:MGI Symbol;Acc:MGI:108481]	Human Diseases	Neurodegenerative disease	ko05014//Amyotrophic lateral sclerosis	K17095	GO:0005634//nucleus;GO:0005635//nuclear envelope;GO:0005654//nucleoplasm;GO:0005737//cytoplasm;GO:0005819//spindle;GO:0005829//cytosol;GO:0005856//cytoskeleton;GO:0030496//midbody;GO:0042470//melanosome;GO:0042581//specific granule;GO:0042582//azurophil granule;GO:0045335//phagocytic vesicle;GO:0062023//collagen-containing extracellular matrix	GO:0005509//calcium ion binding;GO:0005544//calcium-dependent phospholipid binding;GO:0008429//phosphatidylethanolamine binding;GO:0044548//S100 protein binding;GO:0048306//calcium-dependent protein binding	GO:0006909//phagocytosis;GO:0007049//cell cycle;GO:0032506//cytokinetic process;GO:0051301//cell division;GO:0051592//response to calcium ion	--
ENSMUSG00000001924	4627	4146	4025	5098	5738	5535	5494	114.928	106.110	114.121	147.549	138.216	139.001	122.752	111.719666666667	136.8795	0.293023220776376	0.000932680533331208	0.0652614173985126	Uba1	ubiquitin-like modifier activating enzyme 1 [Source:MGI Symbol;Acc:MGI:98890]	Human Diseases;Human Diseases;Genetic Information Processing	Neurodegenerative disease;Neurodegenerative disease;Folding, sorting and degradation	ko05022//Pathways of neurodegeneration - multiple diseases;ko05012//Parkinson disease;ko04120//Ubiquitin mediated proteolysis	K03178;K03178;K03178	GO:0000792//heterochromatin;GO:0005634//nucleus;GO:0005654//nucleoplasm;GO:0005737//cytoplasm;GO:0005739//mitochondrion;GO:0005765//lysosomal membrane;GO:0005829//cytosol;GO:0010008//endosome membrane;GO:0030057//desmosome;GO:0030867//rough endoplasmic reticulum membrane	GO:0000166//nucleotide binding;GO:0004839//ubiquitin activating enzyme activity;GO:0005515//protein binding;GO:0005524//ATP binding;GO:0008641//ubiquitin-like modifier activating enzyme activity;GO:0016874//ligase activity	GO:0006511//ubiquitin-dependent protein catabolic process;GO:0006974//cellular response to DNA damage stimulus;GO:0016567//protein ubiquitination;GO:0032446//protein modification by small protein conjugation;GO:0036211//protein modification process	--
ENSMUSG00000036644	2090	2104	1988	2429	2672	2517	2662	45.250	47.021	50.297	62.491	58.526	55.314	53.444	47.5226666666667	57.44375	0.273534139990917	0.00094369674625409	0.0653825047264812	Tbc1d9b	TBC1 domain family, member 9B [Source:MGI Symbol;Acc:MGI:1924045]	-	-	-	-	GO:0016020//membrane	GO:0005096//GTPase activator activity;GO:0005509//calcium ion binding	GO:0090630//activation of GTPase activity	--
ENSMUSG00000046861	815	832	877	1055	1121	1056	1037	17.973	18.913	22.075	27.116	23.979	23.540	20.571	19.6536666666667	23.8015	0.276254004274228	0.000947289465515256	0.0653825047264812	Hectd3	HECT domain E3 ubiquitin protein ligase 3 [Source:MGI Symbol;Acc:MGI:1923858]	-	-	-	-	GO:0005737//cytoplasm;GO:0048471//perinuclear region of cytoplasm	GO:0004842//ubiquitin-protein transferase activity;GO:0016740//transferase activity;GO:0019905//syntaxin binding	GO:0016567//protein ubiquitination;GO:0043161//proteasome-mediated ubiquitin-dependent protein catabolic process	--
ENSMUSG00000020758	835	916	526	1204	1259	1395	1162	14.272	16.377	10.382	24.195	20.950	24.225	17.948	13.677	21.8295	0.674527271051209	0.000953916098362117	0.0653825047264812	Itgb4	integrin beta 4 [Source:MGI Symbol;Acc:MGI:96613]	Environmental Information Processing;Human Diseases;Cellular Processes;Cellular Processes;Human Diseases;Human Diseases;Environmental Information Processing;Human Diseases	Signal transduction;Infectious disease: viral;Cell motility;Cellular community - eukaryotes;Cardiovascular disease;Cardiovascular disease;Signaling molecules and interaction;Cardiovascular disease	ko04151//PI3K-Akt signaling pathway;ko05165//Human papillomavirus infection;ko04810//Regulation of actin cytoskeleton;ko04510//Focal adhesion;ko05414//Dilated cardiomyopathy;ko05410//Hypertrophic cardiomyopathy;ko04512//ECM-receptor interaction;ko05412//Arrhythmogenic right ventricular cardiomyopathy	K06525;K06525;K06525;K06525;K06525;K06525;K06525;K06525	GO:0005604//basement membrane;GO:0005730//nucleolus;GO:0005737//cytoplasm;GO:0005886//plasma membrane;GO:0005925//focal adhesion;GO:0005938//cell cortex;GO:0008305//integrin complex;GO:0009925//basal plasma membrane;GO:0009986//cell surface;GO:0016020//membrane;GO:0030054//cell junction;GO:0030056//hemidesmosome;GO:0031252//cell leading edge;GO:0031965//nuclear membrane;GO:0043235//receptor compl…	GO:0001664//G protein-coupled receptor binding;GO:0005178//integrin binding;GO:0005515//protein binding;GO:0031994//insulin-like growth factor I binding;GO:0038132//neuregulin binding	GO:0006914//autophagy;GO:0007154//cell communication;GO:0007155//cell adhesion;GO:0007160//cell-matrix adhesion;GO:0007229//integrin-mediated signaling pathway;GO:0009611//response to wounding;GO:0022011//myelination in peripheral nervous system;GO:0031581//hemidesmosome assembly;GO:0032290//peripheral nervous system myelin formation;GO:0035878//nail development;GO:0043589//skin morphogenesis;GO:…	--
ENSMUSG00000049511	86	103	50	230	152	262	121	1.840	2.271	1.635	5.735	3.464	5.666	2.922	1.91533333333333	4.44675	1.21515580529959	0.000954058245052076	0.0653825047264812	Htr1b	5-hydroxytryptamine (serotonin) receptor 1B [Source:MGI Symbol;Acc:MGI:96274]	Environmental Information Processing;Environmental Information Processing;Organismal Systems;Organismal Systems	Signaling molecules and interaction;Signal transduction;Nervous system;Sensory system	ko04080//Neuroactive ligand-receptor interaction;ko04024//cAMP signaling pathway;ko04726//Serotonergic synapse;ko04742//Taste transduction	K04153;K04153;K04153;K04153	GO:0005737//cytoplasm;GO:0005783//endoplasmic reticulum;GO:0005886//plasma membrane;GO:0016020//membrane;GO:0030425//dendrite;GO:0042734//presynaptic membrane;GO:0044305//calyx of Held;GO:0098666//G protein-coupled serotonin receptor complex;GO:0099154//serotonergic synapse	GO:0004930//G protein-coupled receptor activity;GO:0004993//G protein-coupled serotonin receptor activity;GO:0030594//neurotransmitter receptor activity;GO:0051378//serotonin binding;GO:0099626//voltage-gated calcium channel activity involved in regulation of presynaptic cytosolic calcium levels;GO:1901363//heterocyclic compound binding	GO:0002031//G protein-coupled receptor internalization;GO:0007165//signal transduction;GO:0007186//G protein-coupled receptor signaling pathway;GO:0007187//G protein-coupled receptor signaling pathway, coupled to cyclic nucleotide second messenger;GO:0007193//adenylate cyclase-inhibiting G protein-coupled receptor signaling pathway;GO:0007198//adenylate cyclase-inhibiting serotonin receptor signa…	--
ENSMUSG00000074886	853	740	990	1308	1124	1204	1225	29.984	26.414	39.206	54.113	37.314	42.462	37.933	31.868	42.9555	0.430734385086053	0.000958726308070809	0.0653825047264812	Grk6	G protein-coupled receptor kinase 6 [Source:MGI Symbol;Acc:MGI:1347078]	Cellular Processes;Organismal Systems;Human Diseases	Transport and catabolism;Immune system;Substance dependence	ko04144//Endocytosis;ko04062//Chemokine signaling pathway;ko05032//Morphine addiction	K08291;K08291;K08291	GO:0005737//cytoplasm;GO:0005829//cytosol;GO:0005886//plasma membrane;GO:0016020//membrane	GO:0000166//nucleotide binding;GO:0004672//protein kinase activity;GO:0004674//protein serine/threonine kinase activity;GO:0004703//G protein-coupled receptor kinase activity;GO:0005515//protein binding;GO:0005524//ATP binding;GO:0016301//kinase activity;GO:0016740//transferase activity;GO:0047696//beta-adrenergic receptor kinase activity	GO:0002029//desensitization of G protein-coupled receptor signaling pathway;GO:0006468//protein phosphorylation;GO:0007165//signal transduction;GO:0009966//regulation of signal transduction;GO:0010360//negative regulation of anion channel activity;GO:0016055//Wnt signaling pathway;GO:0016310//phosphorylation	--
ENSMUSG00000001473	1244	955	1250	1496	1688	1663	2035	71.516	56.593	82.023	100.240	94.131	96.641	105.240	70.044	99.063	0.500084837808616	0.000959090157810561	0.0653825047264812	Tubb6	tubulin, beta 6 class V [Source:MGI Symbol;Acc:MGI:1915201]	Human Diseases;Human Diseases;Human Diseases;Human Diseases;Human Diseases;Human Diseases;Human Diseases;Cellular Processes;Cellular Processes	Neurodegenerative disease;Neurodegenerative disease;Neurodegenerative disease;Neurodegenerative disease;Neurodegenerative disease;Neurodegenerative disease;Infectious disease: bacterial;Transport and catabolism;Cellular community - eukaryotes	ko05022//Pathways of neurodegeneration - multiple diseases;ko05010//Alzheimer disease;ko05014//Amyotrophic lateral sclerosis;ko05016//Huntington disease;ko05020//Prion disease;ko05012//Parkinson disease;ko05132//Salmonella infection;ko04145//Phagosome;ko04540//Gap junction	K07375;K07375;K07375;K07375;K07375;K07375;K07375;K07375;K07375	GO:0005737//cytoplasm;GO:0005856//cytoskeleton;GO:0005874//microtubule;GO:0015630//microtubule cytoskeleton;GO:0045171//intercellular bridge;GO:0072686//mitotic spindle	GO:0000166//nucleotide binding;GO:0003924//GTPase activity;GO:0005200//structural constituent of cytoskeleton;GO:0005525//GTP binding;GO:0046872//metal ion binding	GO:0000226//microtubule cytoskeleton organization;GO:0000278//mitotic cell cycle;GO:0007010//cytoskeleton organization;GO:0007017//microtubule-based process	--
ENSMUSG00000032118	234	335	178	544	371	441	468	13.675	19.466	11.635	42.094	21.057	25.701	24.139	14.9253333333333	28.24775	0.920372805911918	0.000960679630946404	0.0653825047264812	Fez1	fasciculation and elongation protein zeta 1 (zygin I) [Source:MGI Symbol;Acc:MGI:2670976]	-	-	-	-	GO:0005737//cytoplasm;GO:0005739//mitochondrion;GO:0005794//Golgi apparatus;GO:0005813//centrosome;GO:0005815//microtubule organizing center;GO:0005856//cytoskeleton;GO:0005874//microtubule;GO:0005886//plasma membrane;GO:0016020//membrane;GO:0030424//axon;GO:0030425//dendrite;GO:0030426//growth cone;GO:0042995//cell projection;GO:0043025//neuronal cell body	GO:0005080//protein kinase C binding;GO:0005515//protein binding;GO:0043015//gamma-tubulin binding	GO:0010976//positive regulation of neuron projection development;GO:0021766//hippocampus development;GO:0030010//establishment of cell polarity;GO:0051654//establishment of mitochondrion localization;GO:0061881//positive regulation of anterograde axonal transport of mitochondrion;GO:0070584//mitochondrion morphogenesis;GO:0071363//cellular response to growth factor stimulus;GO:1902902//negative r…	--
ENSMUSG00000046694	66	84	53	182	137	152	94	2.917	3.826	2.673	9.374	5.873	6.790	3.737	3.13866666666667	6.4435	1.03769272909022	0.000969766931715158	0.0656817225568008	Tent5b	terminal nucleotidyltransferase 5B [Source:MGI Symbol;Acc:MGI:2140500]	-	-	-	-	GO:0005634//nucleus;GO:0005737//cytoplasm	GO:0016740//transferase activity;GO:0016779//nucleotidyltransferase activity;GO:1990817//RNA adenylyltransferase activity	GO:0008285//negative regulation of cell population proliferation;GO:0043066//negative regulation of apoptotic process;GO:0045727//positive regulation of translation;GO:0045786//negative regulation of cell cycle;GO:0048255//mRNA stabilization	--
ENSMUSG00000062329	3361	4112	1973	4100	9123	7951	5904	348.749	439.819	233.676	495.855	918.247	833.967	551.092	340.748	699.79025	1.03821737477073	0.000973064363504967	0.0656817225568008	Cytl1	cytokine-like 1 [Source:MGI Symbol;Acc:MGI:2684993]	-	-	-	-	GO:0005575//cellular_component	-	GO:0002062//chondrocyte differentiation;GO:0006366//transcription by RNA polymerase II;GO:0045944//positive regulation of transcription by RNA polymerase II;GO:0048839//inner ear development;GO:0050650//chondroitin sulfate proteoglycan biosynthetic process;GO:0051091//positive regulation of DNA-binding transcription factor activity;GO:1990079//cartilage homeostasis	--
ENSMUSG00000017969	1694	2708	1956	7718	3225	5007	3007	83.825	140.708	111.806	471.838	150.822	251.514	136.006	112.113	252.545	1.17158690418691	0.000976385590438581	0.0656817225568008	Ptgis	prostaglandin I2 (prostacyclin) synthase [Source:MGI Symbol;Acc:MGI:1097156]	Metabolism;Metabolism	Global and overview maps;Lipid metabolism	ko01100//Metabolic pathways;ko00590//Arachidonic acid metabolism	K01831;K01831	GO:0005615//extracellular space;GO:0005634//nucleus;GO:0005737//cytoplasm;GO:0005783//endoplasmic reticulum;GO:0005789//endoplasmic reticulum membrane;GO:0005901//caveola;GO:0016020//membrane	GO:0004497//monooxygenase activity;GO:0005506//iron ion binding;GO:0008116//prostaglandin-I synthase activity;GO:0016705//oxidoreductase activity, acting on paired donors, with incorporation or reduction of molecular oxygen;GO:0016829//lyase activity;GO:0016853//isomerase activity;GO:0020037//heme binding;GO:0046872//metal ion binding;GO:0106256//hydroperoxy icosatetraenoate dehydratase activity	GO:0001516//prostaglandin biosynthetic process;GO:0001666//response to hypoxia;GO:0006629//lipid metabolic process;GO:0006631//fatty acid metabolic process;GO:0006633//fatty acid biosynthetic process;GO:0006690//icosanoid metabolic process;GO:0006693//prostaglandin metabolic process;GO:0007566//embryo implantation;GO:0032088//negative regulation of NF-kappaB transcription factor activity;GO:00353…	--
ENSMUSG00000024392	2483	2246	2304	2792	3037	3052	2894	80.614	68.690	82.806	105.259	89.701	98.486	80.818	77.37	93.566	0.274210104865328	0.000981059590914369	0.0657423125096194	Bag6	BCL2-associated athanogene 6 [Source:MGI Symbol;Acc:MGI:1919439]	-	-	-	-	GO:0005576//extracellular region;GO:0005634//nucleus;GO:0005654//nucleoplasm;GO:0005737//cytoplasm;GO:0005829//cytosol;GO:0016020//membrane;GO:0043231//intracellular membrane-bounded organelle;GO:0070062//extracellular exosome;GO:0071818//BAT3 complex	GO:0005102//signaling receptor binding;GO:0005515//protein binding;GO:0030544//Hsp70 protein binding;GO:0031593//polyubiquitin modification-dependent protein binding;GO:0031625//ubiquitin protein ligase binding;GO:0042802//identical protein binding;GO:0043022//ribosome binding;GO:0051787//misfolded protein binding;GO:0070628//proteasome binding;GO:1990381//ubiquitin-specific protease binding	GO:0001822//kidney development;GO:0002376//immune system process;GO:0002429//immune response-activating cell surface receptor signaling pathway;GO:0002474//antigen processing and presentation of peptide antigen via MHC class I;GO:0006325//chromatin organization;GO:0006511//ubiquitin-dependent protein catabolic process;GO:0006620//posttranslational protein targeting to endoplasmic reticulum membra…	--
ENSMUSG00000040183	39	113	68	35	19	20	23	0.890	2.649	1.765	0.937	0.419	0.460	0.480	1.768	0.574	-1.62299563271574	0.000999947029148147	0.0667512532139776	Ankrd6	ankyrin repeat domain 6 [Source:MGI Symbol;Acc:MGI:2154278]	-	-	-	-	GO:0005634//nucleus;GO:0005737//cytoplasm;GO:0043231//intracellular membrane-bounded organelle	GO:0005515//protein binding	GO:0046330//positive regulation of JNK cascade;GO:0090090//negative regulation of canonical Wnt signaling pathway;GO:2000096//positive regulation of Wnt signaling pathway, planar cell polarity pathway	--
ENSMUSG00000020583	4	40	41	3	0	3	4	0.134	1.383	1.569	0.117	0.000	0.102	0.121	1.02866666666667	0.085	-3.59716890971188	0.00101329906845879	0.0673843880525096	Matn3	matrilin 3 [Source:MGI Symbol;Acc:MGI:1328350]	-	-	-	-	GO:0005576//extracellular region;GO:0031012//extracellular matrix;GO:0062023//collagen-containing extracellular matrix;GO:0120216//matrilin complex	GO:0005509//calcium ion binding	GO:0030198//extracellular matrix organization;GO:0051216//cartilage development	--
ENSMUSG00000026107	919	940	375	219	336	296	437	39.608	44.749	18.492	12.761	12.976	12.370	18.078	34.283	14.04625	-1.28730834268902	0.0010291219433377	0.0681763939877293	Nabp1	nucleic acid binding protein 1 [Source:MGI Symbol;Acc:MGI:1923258]	-	-	-	-	GO:0000781//chromosome, telomeric region;GO:0005634//nucleus;GO:0005654//nucleoplasm;GO:0005829//cytosol;GO:0035861//site of double-strand break;GO:0070876//SOSS complex	GO:0003677//DNA binding;GO:0003697//single-stranded DNA binding;GO:0003723//RNA binding	GO:0000724//double-strand break repair via homologous recombination;GO:0006281//DNA repair;GO:0006974//cellular response to DNA damage stimulus;GO:0010212//response to ionizing radiation;GO:0044818//mitotic G2/M transition checkpoint	--
ENSMUSG00000013698	6013	6264	5816	7193	7262	7368	7932	246.060	261.952	270.153	339.762	286.854	303.689	290.133	259.388333333333	305.1095	0.234213508814268	0.00104527266630286	0.0685354530578915	Pea15a	proliferation and apoptosis adaptor protein 15A [Source:MGI Symbol;Acc:MGI:104799]	-	-	-	-	GO:0005654//nucleoplasm;GO:0005737//cytoplasm;GO:0005829//cytosol;GO:0005875//microtubule associated complex;GO:0043231//intracellular membrane-bounded organelle	GO:0005080//protein kinase C binding;GO:0005515//protein binding	GO:0000165//MAPK cascade;GO:0006915//apoptotic process;GO:0008643//carbohydrate transport;GO:0035556//intracellular signal transduction;GO:0042981//regulation of apoptotic process;GO:0046325//negative regulation of glucose import;GO:1902042//negative regulation of extrinsic apoptotic signaling pathway via death domain receptors;GO:1902043//positive regulation of extrinsic apoptotic signaling path…	--
ENSMUSG00000002524	1579	1490	1565	1857	1975	1917	1866	86.866	85.310	98.763	120.555	106.106	106.624	92.493	90.313	106.4445	0.237095832661119	0.00104686395512535	0.0685354530578915	Puf60	poly-U binding splicing factor 60 [Source:MGI Symbol;Acc:MGI:1915209]	Genetic Information Processing	Transcription	ko03040//Spliceosome	K12838	GO:0005634//nucleus;GO:0005654//nucleoplasm;GO:0030054//cell junction;GO:1990904//ribonucleoprotein complex	GO:0003676//nucleic acid binding;GO:0003677//DNA binding;GO:0003723//RNA binding;GO:0042802//identical protein binding	GO:0000380//alternative mRNA splicing, via spliceosome;GO:0000381//regulation of alternative mRNA splicing, via spliceosome;GO:0006376//mRNA splice site selection;GO:0006397//mRNA processing;GO:0006915//apoptotic process;GO:0008380//RNA splicing	--
ENSMUSG00000020766	273	264	391	461	481	485	483	19.624	19.561	32.080	38.623	33.538	35.241	31.232	23.755	34.6585	0.544978010086605	0.00105006994684428	0.0685354530578915	Galk1	galactokinase 1 [Source:MGI Symbol;Acc:MGI:95730]	Metabolism;Metabolism;Metabolism	Global and overview maps;Carbohydrate metabolism;Carbohydrate metabolism	ko01100//Metabolic pathways;ko00520//Amino sugar and nucleotide sugar metabolism;ko00052//Galactose metabolism	K00849;K00849;K00849	GO:0005737//cytoplasm;GO:0005829//cytosol	GO:0000166//nucleotide binding;GO:0004335//galactokinase activity;GO:0005515//protein binding;GO:0005524//ATP binding;GO:0005534//galactose binding;GO:0016301//kinase activity;GO:0016740//transferase activity;GO:0016773//phosphotransferase activity, alcohol group as acceptor	GO:0005975//carbohydrate metabolic process;GO:0006012//galactose metabolic process;GO:0016310//phosphorylation;GO:0019402//galactitol metabolic process;GO:0033499//galactose catabolic process via UDP-galactose;GO:0044238//primary metabolic process;GO:0046835//carbohydrate phosphorylation;GO:0061623//glycolytic process from galactose;GO:0071704//organic substance metabolic process	--
ENSMUSG00000025089	250	625	266	227	91	130	120	5.937	14.405	7.263	7.078	2.119	3.466	2.471	9.20166666666667	3.7835	-1.28217375016589	0.00105027641430621	0.0685354530578915	Gfra1	glial cell line derived neurotrophic factor family receptor alpha 1 [Source:MGI Symbol;Acc:MGI:1100842]	-	-	-	-	GO:0005615//extracellular space;GO:0005768//endosome;GO:0005771//multivesicular body;GO:0005794//Golgi apparatus;GO:0005886//plasma membrane;GO:0009897//external side of plasma membrane;GO:0016020//membrane;GO:0019898//extrinsic component of membrane;GO:0030424//axon;GO:0043025//neuronal cell body;GO:0043235//receptor complex;GO:0098797//plasma membrane protein complex	GO:0005030//neurotrophin receptor activity;GO:0005178//integrin binding;GO:0038023//signaling receptor activity	GO:0001822//kidney development;GO:0007166//cell surface receptor signaling pathway;GO:0007169//transmembrane receptor protein tyrosine kinase signaling pathway;GO:0007399//nervous system development;GO:0008584//male gonad development;GO:0009653//anatomical structure morphogenesis;GO:0016477//cell migration;GO:0030182//neuron differentiation;GO:0031175//neuron projection development;GO:0038179//ne…	--
ENSMUSG00000050666	200	423	620	215	153	120	190	7.364	16.054	26.055	9.226	5.464	4.466	6.293	16.491	6.36225	-1.37406991745016	0.00106041683347421	0.0689389645135118	Vstm4	V-set and transmembrane domain containing 4 [Source:MGI Symbol;Acc:MGI:2444633]	-	-	-	-	GO:0005576//extracellular region;GO:0005886//plasma membrane;GO:0016020//membrane	GO:0005515//protein binding	GO:0001935//endothelial cell proliferation;GO:0002040//sprouting angiogenesis;GO:0042311//vasodilation;GO:0043542//endothelial cell migration;GO:0061298//retina vasculature development in camera-type eye;GO:0097601//retina blood vessel maintenance	--
ENSMUSG00000027642	5844	5520	5677	6944	7082	6586	6840	214.490	208.846	237.668	296.916	251.936	244.270	225.681	220.334666666667	254.70075	0.209106706460606	0.00108823363506349	0.0702791116497451	Rpn2	ribophorin II [Source:MGI Symbol;Acc:MGI:98085]	Metabolism;Genetic Information Processing;Metabolism;Metabolism	Global and overview maps;Folding, sorting and degradation;Glycan biosynthesis and metabolism;Glycan biosynthesis and metabolism	ko01100//Metabolic pathways;ko04141//Protein processing in endoplasmic reticulum;ko00510//N-Glycan biosynthesis;ko00513//Various types of N-glycan biosynthesis	K12667;K12667;K12667;K12667	GO:0000421//autophagosome membrane;GO:0005783//endoplasmic reticulum;GO:0005789//endoplasmic reticulum membrane;GO:0005791//rough endoplasmic reticulum;GO:0008250//oligosaccharyltransferase complex;GO:0016020//membrane;GO:0016604//nuclear body	GO:0005515//protein binding;GO:0043022//ribosome binding	GO:0006486//protein glycosylation;GO:0006487//protein N-linked glycosylation	--
ENSMUSG00000026604	1146	1343	1402	1818	1766	1624	1697	10.778	13.020	15.050	19.929	16.111	15.439	14.357	12.9493333333333	16.459	0.345998858567483	0.00108909832666195	0.0702791116497451	Ptpn14	protein tyrosine phosphatase, non-receptor type 14 [Source:MGI Symbol;Acc:MGI:102467]	-	-	-	-	GO:0005634//nucleus;GO:0005654//nucleoplasm;GO:0005737//cytoplasm;GO:0005856//cytoskeleton	GO:0003712//transcription coregulator activity;GO:0004721//phosphoprotein phosphatase activity;GO:0004725//protein tyrosine phosphatase activity;GO:0016787//hydrolase activity;GO:0016791//phosphatase activity;GO:0030971//receptor tyrosine kinase binding	GO:0001946//lymphangiogenesis;GO:0006351//transcription, DNA-templated;GO:0006470//protein dephosphorylation;GO:0008285//negative regulation of cell population proliferation;GO:0016311//dephosphorylation;GO:0046825//regulation of protein export from nucleus	--
ENSMUSG00000028874	598	431	653	721	881	1110	1190	18.933	14.168	23.011	26.708	26.594	35.396	33.100	18.704	30.4495	0.703071703381161	0.00110546636516682	0.0710721050933636	Fgr	FGR proto-oncogene, Src family tyrosine kinase [Source:MGI Symbol;Acc:MGI:95527]	Organismal Systems	Immune system	ko04062//Chemokine signaling pathway	K08891	GO:0005737//cytoplasm;GO:0005739//mitochondrion;GO:0005743//mitochondrial inner membrane;GO:0005758//mitochondrial intermembrane space;GO:0005829//cytosol;GO:0005856//cytoskeleton;GO:0005886//plasma membrane;GO:0015629//actin cytoskeleton;GO:0016020//membrane;GO:0016235//aggresome;GO:0031234//extrinsic component of cytoplasmic side of plasma membrane;GO:0032587//ruffle membrane;GO:0042995//cell p…	GO:0000166//nucleotide binding;GO:0001784//phosphotyrosine residue binding;GO:0004672//protein kinase activity;GO:0004713//protein tyrosine kinase activity;GO:0004715//non-membrane spanning protein tyrosine kinase activity;GO:0005102//signaling receptor binding;GO:0005515//protein binding;GO:0005524//ATP binding;GO:0016301//kinase activity;GO:0016740//transferase activity;GO:0019901//protein kina…	GO:0001819//positive regulation of cytokine production;GO:0002376//immune system process;GO:0006468//protein phosphorylation;GO:0007169//transmembrane receptor protein tyrosine kinase signaling pathway;GO:0007229//integrin-mediated signaling pathway;GO:0008360//regulation of cell shape;GO:0014068//positive regulation of phosphatidylinositol 3-kinase signaling;GO:0016310//phosphorylation;GO:001810…	--
ENSMUSG00000034845	3510	2762	2701	3665	4348	4778	5252	178.530	144.812	156.809	217.273	214.522	245.660	240.305	160.050333333333	229.44	0.519591247596386	0.0011199059159413	0.0717357381376667	Plvap	plasmalemma vesicle associated protein [Source:MGI Symbol;Acc:MGI:1890497]	-	-	-	-	GO:0005901//caveola;GO:0009986//cell surface;GO:0016020//membrane	GO:0042802//identical protein binding	GO:0000165//MAPK cascade;GO:0002693//positive regulation of cellular extravasation;GO:0033209//tumor necrosis factor-mediated signaling pathway	--
ENSMUSG00000047686	12	60	238	13	19	18	17	0.411	2.120	9.313	0.519	0.632	0.624	0.524	3.948	0.57475	-2.78011552373822	0.00112433088881113	0.0717553739038696	Rtl3	retrotransposon Gag like 3 [Source:MGI Symbol;Acc:MGI:2685221]	-	-	-	-	GO:0005575//cellular_component;GO:0005634//nucleus	GO:0003674//molecular_function;GO:0003676//nucleic acid binding;GO:0008270//zinc ion binding;GO:0046872//metal ion binding	GO:0008150//biological_process	--
ENSMUSG00000025212	991	1068	994	1757	1231	1803	1372	35.168	38.964	39.995	72.794	43.075	64.450	43.651	38.0423333333333	55.9925	0.557627859273336	0.00112990566063646	0.0718479792893033	Sfxn3	sideroflexin 3 [Source:MGI Symbol;Acc:MGI:2137679]	-	-	-	-	GO:0005739//mitochondrion;GO:0016020//membrane;GO:0031966//mitochondrial membrane	GO:0015075//ion transmembrane transporter activity;GO:0022889//serine transmembrane transporter activity	GO:0006730//one-carbon metabolic process;GO:0006811//ion transport;GO:0006865//amino acid transport;GO:0034220//ion transmembrane transport;GO:0055085//transmembrane transport;GO:0140300//serine import into mitochondrion;GO:1990542//mitochondrial transmembrane transport	--
ENSMUSG00000031250	51	278	77	52	28	22	10	3.810	21.406	6.565	4.527	2.029	1.661	0.672	10.5936666666667	2.22225	-2.2531089874378	0.00114450718947793	0.0724645002248639	Tnmd	tenomodulin [Source:MGI Symbol;Acc:MGI:1929885]	-	-	-	-	GO:0005634//nucleus;GO:0005635//nuclear envelope;GO:0016020//membrane	-	GO:0001886//endothelial cell morphogenesis;GO:0001937//negative regulation of endothelial cell proliferation;GO:0016525//negative regulation of angiogenesis	--
ENSMUSG00000021356	1414	915	144	219	299	146	213	30.004	20.015	3.487	5.417	6.156	3.131	4.065	17.8353333333333	4.69225	-1.92638639292362	0.00114791953521566	0.0724645002248639	Irf4	interferon regulatory factor 4 [Source:MGI Symbol;Acc:MGI:1096873]	Organismal Systems	Immune system	ko04659//Th17 cell differentiation	K09445	GO:0000786//nucleosome;GO:0005634//nucleus;GO:0005654//nucleoplasm;GO:0005829//cytosol	GO:0000976//transcription cis-regulatory region binding;GO:0000978//RNA polymerase II cis-regulatory region sequence-specific DNA binding;GO:0000981//DNA-binding transcription factor activity, RNA polymerase II-specific;GO:0000987//cis-regulatory region sequence-specific DNA binding;GO:0001228//DNA-binding transcription activator activity, RNA polymerase II-specific;GO:0003677//DNA binding;GO:000…	GO:0002376//immune system process;GO:0006338//chromatin remodeling;GO:0006351//transcription, DNA-templated;GO:0006355//regulation of transcription, DNA-templated;GO:0006357//regulation of transcription by RNA polymerase II;GO:0032733//positive regulation of interleukin-10 production;GO:0032736//positive regulation of interleukin-13 production;GO:0032743//positive regulation of interleukin-2 prod…	IRF
ENSMUSG00000068391	401	407	464	544	550	601	623	46.530	48.847	61.453	73.572	62.066	70.492	65.029	52.2766666666667	67.78975	0.374899997268055	0.00115231129377735	0.0724667789075876	Chrac1	chromatin accessibility complex 1 [Source:MGI Symbol;Acc:MGI:2135796]	-	-	-	-	GO:0005634//nucleus;GO:0005721//pericentric heterochromatin;GO:0008623//CHRAC	GO:0003677//DNA binding;GO:0003887//DNA-directed DNA polymerase activity;GO:0005515//protein binding;GO:0016740//transferase activity;GO:0016779//nucleotidyltransferase activity;GO:0046982//protein heterodimerization activity	GO:0006261//DNA-dependent DNA replication;GO:0006275//regulation of DNA replication;GO:0006334//nucleosome assembly;GO:0006338//chromatin remodeling;GO:0071897//DNA biosynthetic process	--
ENSMUSG00000018678	380	349	359	456	477	495	506	12.900	11.935	13.684	17.759	15.687	16.707	15.619	12.8396666666667	16.443	0.356865791688579	0.00115627415119723	0.0724667789075876	Sp2	Sp2 transcription factor [Source:MGI Symbol;Acc:MGI:1926162]	-	-	-	-	GO:0005654//nucleoplasm	GO:0000978//RNA polymerase II cis-regulatory region sequence-specific DNA binding;GO:0001227//DNA-binding transcription repressor activity, RNA polymerase II-specific;GO:0042826//histone deacetylase binding;GO:1990837//sequence-specific double-stranded DNA binding	GO:0000122//negative regulation of transcription by RNA polymerase II	zf-C2H2
ENSMUSG00000102752	186	237	192	334	270	351	302	4.912	6.452	5.787	10.281	6.916	9.370	7.174	5.717	8.43525	0.561172536796649	0.0011717277291041	0.0731720868250204	Gm7694	predicted gene 7694 [Source:MGI Symbol;Acc:MGI:3649135]	-	-	-	-	GO:0005575//cellular_component	GO:0003674//molecular_function	GO:0008150//biological_process	--
ENSMUSG00000045967	36	117	3	4	0	8	2	0.507	1.700	0.048	0.066	0.000	0.114	0.025	0.751666666666667	0.05125	-3.87446911791614	0.00117981362775433	0.0734139029870133	Gpr158	G protein-coupled receptor 158 [Source:MGI Symbol;Acc:MGI:2441697]	-	-	-	-	GO:0005886//plasma membrane;GO:0016020//membrane	GO:0004930//G protein-coupled receptor activity;GO:0005515//protein binding	GO:0007165//signal transduction;GO:0007186//G protein-coupled receptor signaling pathway;GO:0072659//protein localization to plasma membrane	--
ENSMUSG00000009687	3700	2980	3194	4466	4318	4977	4124	457.786	380.127	457.448	653.681	535.313	633.922	464.994	431.787	571.9775	0.405638588355743	0.00118631540678182	0.0735557769834863	Fxyd5	FXYD domain-containing ion transport regulator 5 [Source:MGI Symbol;Acc:MGI:1201785]	-	-	-	-	GO:0016020//membrane	GO:0003779//actin binding;GO:0017080//sodium channel regulator activity;GO:0045296//cadherin binding;GO:0099106//ion channel regulator activity	GO:0006811//ion transport;GO:0043269//regulation of ion transport;GO:2000649//regulation of sodium ion transmembrane transporter activity	--
ENSMUSG00000030082	3752	3405	3937	4804	4786	4568	4480	119.545	111.831	143.178	178.402	147.918	147.122	128.405	124.851333333333	150.46175	0.269185546944271	0.00121677913303432	0.0749782401141177	Sec61a1	Sec61 alpha 1 subunit (S. cerevisiae) [Source:MGI Symbol;Acc:MGI:1858417]	Cellular Processes;Genetic Information Processing;Genetic Information Processing	Transport and catabolism;Folding, sorting and degradation;Folding, sorting and degradation	ko04145//Phagosome;ko04141//Protein processing in endoplasmic reticulum;ko03060//Protein export	K10956;K10956;K10956	GO:0005783//endoplasmic reticulum;GO:0005784//Sec61 translocon complex;GO:0005789//endoplasmic reticulum membrane;GO:0005791//rough endoplasmic reticulum;GO:0016020//membrane;GO:0030670//phagocytic vesicle membrane	GO:0005048//signal sequence binding;GO:0005262//calcium channel activity;GO:0008320//protein transmembrane transporter activity;GO:0022857//transmembrane transporter activity;GO:0043022//ribosome binding	GO:0006613//cotranslational protein targeting to membrane;GO:0006614//SRP-dependent cotranslational protein targeting to membrane;GO:0006616//SRP-dependent cotranslational protein targeting to membrane, translocation;GO:0006620//posttranslational protein targeting to endoplasmic reticulum membrane;GO:0007029//endoplasmic reticulum organization;GO:0015031//protein transport;GO:0031204//posttransla…	--
ENSMUSG00000037960	685	593	717	792	1053	1084	963	86.107	76.838	102.875	116.038	128.396	137.740	108.895	88.6066666666667	122.76725	0.47043859681338	0.00121786385538055	0.0749782401141177	Card19	caspase recruitment domain family, member 19 [Source:MGI Symbol;Acc:MGI:1915730]	-	-	-	-	GO:0005739//mitochondrion;GO:0005783//endoplasmic reticulum;GO:0005789//endoplasmic reticulum membrane;GO:0016020//membrane;GO:0031966//mitochondrial membrane	GO:0003674//molecular_function	GO:0008150//biological_process;GO:0042981//regulation of apoptotic process	--
ENSMUSG00000036766	96	350	16	42	14	25	11	2.671	10.039	0.508	1.362	0.378	0.703	0.275	4.406	0.6795	-2.69692403893349	0.00122739371959341	0.0752185726901625	Dner	delta/notch-like EGF repeat containing [Source:MGI Symbol;Acc:MGI:2152889]	-	-	-	-	GO:0005769//early endosome;GO:0005886//plasma membrane;GO:0016020//membrane;GO:0030425//dendrite;GO:0043025//neuronal cell body	GO:0005112//Notch binding;GO:0005509//calcium ion binding	GO:0007219//Notch signaling pathway;GO:0007220//Notch receptor processing;GO:0007417//central nervous system development;GO:0010001//glial cell differentiation;GO:0030154//cell differentiation;GO:0048741//skeletal muscle fiber development	--
ENSMUSG00000048807	454	410	418	620	592	833	568	15.000	13.963	15.763	23.875	18.972	27.820	16.881	14.9086666666667	21.887	0.553922983016916	0.00123098898498584	0.0752185726901625	Slc35e4	solute carrier family 35, member E4 [Source:MGI Symbol;Acc:MGI:2144150]	-	-	-	-	GO:0005794//Golgi apparatus;GO:0016020//membrane	GO:0015297//antiporter activity	GO:0055085//transmembrane transport	--
ENSMUSG00000038780	866	954	1007	1255	1233	1150	1363	17.568	19.545	22.292	29.673	25.169	23.288	23.875	19.8016666666667	25.50125	0.364946101525378	0.00123471915223477	0.0752185726901625	Smurf1	SMAD specific E3 ubiquitin protein ligase 1 [Source:MGI Symbol;Acc:MGI:1923038]	Cellular Processes;Genetic Information Processing;Environmental Information Processing;Environmental Information Processing	Transport and catabolism;Folding, sorting and degradation;Signal transduction;Signal transduction	ko04144//Endocytosis;ko04120//Ubiquitin mediated proteolysis;ko04350//TGF-beta signaling pathway;ko04340//Hedgehog signaling pathway	K04678;K04678;K04678;K04678	GO:0005737//cytoplasm;GO:0005739//mitochondrion;GO:0005829//cytosol;GO:0005886//plasma membrane;GO:0016020//membrane;GO:0030424//axon;GO:0043025//neuronal cell body	GO:0004842//ubiquitin-protein transferase activity;GO:0005515//protein binding;GO:0016740//transferase activity;GO:0061630//ubiquitin protein ligase activity;GO:0070411//I-SMAD binding;GO:0070412//R-SMAD binding	GO:0000209//protein polyubiquitination;GO:0006511//ubiquitin-dependent protein catabolic process;GO:0006611//protein export from nucleus;GO:0016567//protein ubiquitination;GO:0030154//cell differentiation;GO:0030279//negative regulation of ossification;GO:0030509//BMP signaling pathway;GO:0030512//negative regulation of transforming growth factor beta receptor signaling pathway;GO:0030514//negati…	--
ENSMUSG00000007815	8698	7174	8619	10741	10298	10359	10935	414.461	345.424	458.615	590.380	466.613	493.016	458.738	406.166666666667	502.18675	0.306152118942546	0.00125176683157439	0.0759914059460645	Rhoa	ras homolog family member A [Source:MGI Symbol;Acc:MGI:1096342]	Human Diseases;Cellular Processes;Human Diseases;Human Diseases;Environmental Information Processing;Human Diseases;Environmental Information Processing;Cellular Processes;Human Diseases;Environmental Information Processing;Organismal Systems;Human Diseases;Cellular Processes;Organismal Systems;Organismal Systems;Human Diseases;Environmental Information Processing;Environmental Information Proces…	Cancer: overview;Transport and catabolism;Infectious disease: bacterial;Infectious disease: viral;Signal transduction;Cancer: overview;Signal transduction;Cell motility;Cardiovascular disease;Signal transduction;Immune system;Cancer: overview;Cellular community - eukaryotes;Immune system;Development and regeneration;Infectious disease: bacterial;Signal transduction;Signal transduction;Cellular co…	ko05200//Pathways in cancer;ko04144//Endocytosis;ko05132//Salmonella infection;ko05163//Human cytomegalovirus infection;ko04014//Ras signaling pathway;ko05203//Viral carcinogenesis;ko04024//cAMP signaling pathway;ko04810//Regulation of actin cytoskeleton;ko05417//Lipid and atherosclerosis;ko04015//Rap1 signaling pathway;ko04621//NOD-like receptor signaling pathway;ko05205//Proteoglycans in cancer…	K04513;K04513;K04513;K04513;K04513;K04513;K04513;K04513;K04513;K04513;K04513;K04513;K04513;K04513;K04513;K04513;K04513;K04513;K04513;K04513;K04513;K04513;K04513;K04513;K04513;K04513;K04513;K04513;K04513;K04513;K04513;K04513;K04513;K04513;K04513;K04513;K04513;K04513;K04513	GO:0005634//nucleus;GO:0005737//cytoplasm;GO:0005739//mitochondrion;GO:0005768//endosome;GO:0005829//cytosol;GO:0005856//cytoskeleton;GO:0005886//plasma membrane;GO:0005938//cell cortex;GO:0009898//cytoplasmic side of plasma membrane;GO:0016020//membrane;GO:0030027//lamellipodium;GO:0030424//axon;GO:0030425//dendrite;GO:0030496//midbody;GO:0031234//extrinsic component of cytoplasmic side of plasm…	GO:0000166//nucleotide binding;GO:0003924//GTPase activity;GO:0003925//G protein activity;GO:0005515//protein binding;GO:0005525//GTP binding;GO:0016787//hydrolase activity;GO:0017022//myosin binding;GO:0019003//GDP binding;GO:0019904//protein domain specific binding;GO:0051022//Rho GDP-dissociation inhibitor binding	GO:0000902//cell morphogenesis;GO:0001764//neuron migration;GO:0001822//kidney development;GO:0001998//angiotensin-mediated vasoconstriction involved in regulation of systemic arterial blood pressure;GO:0002363//alpha-beta T cell lineage commitment;GO:0003100//regulation of systemic arterial blood pressure by endothelin;GO:0003189//aortic valve formation;GO:0006357//regulation of transcription by…	--
ENSMUSG00000022747	497	505	388	279	341	333	297	23.991	22.737	22.379	14.989	13.486	18.652	12.799	23.0356666666667	14.9815	-0.620687272362593	0.00129940647886982	0.0786095801435723	St3gal6	ST3 beta-galactoside alpha-2,3-sialyltransferase 6 [Source:MGI Symbol;Acc:MGI:1888707]	Metabolism;Metabolism	Global and overview maps;Glycan biosynthesis and metabolism	ko01100//Metabolic pathways;ko00601//Glycosphingolipid biosynthesis - lacto and neolacto series	K03792;K03792	GO:0000139//Golgi membrane;GO:0005575//cellular_component;GO:0005794//Golgi apparatus;GO:0016020//membrane	GO:0008373//sialyltransferase activity;GO:0016740//transferase activity;GO:0016757//glycosyltransferase activity;GO:0052798//beta-galactoside alpha-2,3-sialyltransferase activity	GO:0006486//protein glycosylation;GO:0006664//glycolipid metabolic process;GO:0009247//glycolipid biosynthetic process;GO:0009311//oligosaccharide metabolic process;GO:0036211//protein modification process;GO:0071354//cellular response to interleukin-6;GO:0097503//sialylation	--
ENSMUSG00000026520	393	324	314	437	490	531	512	25.138	21.363	22.925	32.580	30.403	34.334	29.461	23.142	31.6945	0.453718956981985	0.00134763075323949	0.0812448810162342	Pycr2	pyrroline-5-carboxylate reductase family, member 2 [Source:MGI Symbol;Acc:MGI:1277956]	Metabolism;Metabolism;Metabolism	Global and overview maps;Global and overview maps;Amino acid metabolism	ko01100//Metabolic pathways;ko01230//Biosynthesis of amino acids;ko00330//Arginine and proline metabolism	K00286;K00286;K00286	GO:0005737//cytoplasm;GO:0005739//mitochondrion	GO:0004735//pyrroline-5-carboxylate reductase activity;GO:0016491//oxidoreductase activity	GO:0006561//proline biosynthetic process;GO:0008652//cellular amino acid biosynthetic process;GO:0034599//cellular response to oxidative stress;GO:0055129//L-proline biosynthetic process	--
ENSMUSG00000052296	2025	1803	1909	2263	2518	2405	2616	52.993	48.637	57.513	69.024	64.532	63.852	62.506	53.0476666666667	64.9785	0.292673145341667	0.00135442969159303	0.0813732017814666	Ppp6r1	protein phosphatase 6, regulatory subunit 1 [Source:MGI Symbol;Acc:MGI:2442163]	-	-	-	-	GO:0005634//nucleus;GO:0005737//cytoplasm;GO:0005829//cytosol	GO:0019888//protein phosphatase regulator activity;GO:0019903//protein phosphatase binding;GO:0031267//small GTPase binding	GO:0043666//regulation of phosphoprotein phosphatase activity	--
ENSMUSG00000028020	30	157	8	6	0	12	3	1.011	5.400	0.310	0.237	0.000	0.626	0.092	2.24033333333333	0.23875	-3.23014076481176	0.00142437851610291	0.0852816044194539	Glrb	glycine receptor, beta subunit [Source:MGI Symbol;Acc:MGI:95751]	Environmental Information Processing	Signaling molecules and interaction	ko04080//Neuroactive ligand-receptor interaction	K05196	GO:0005737//cytoplasm;GO:0005783//endoplasmic reticulum;GO:0005886//plasma membrane;GO:0009897//external side of plasma membrane;GO:0016020//membrane;GO:0016935//glycine-gated chloride channel complex;GO:0030425//dendrite;GO:0034707//chloride channel complex;GO:0042995//cell projection;GO:0045202//synapse;GO:0045211//postsynaptic membrane;GO:0097060//synaptic membrane;GO:0098690//glycinergic syna…	GO:0004888//transmembrane signaling receptor activity;GO:0005216//ion channel activity;GO:0005230//extracellular ligand-gated ion channel activity;GO:0005254//chloride channel activity;GO:0005515//protein binding;GO:0016594//glycine binding;GO:0016933//extracellularly glycine-gated ion channel activity;GO:0016934//extracellularly glycine-gated chloride channel activity;GO:0030594//neurotransmitte…	GO:0001964//startle response;GO:0006811//ion transport;GO:0006821//chloride transport;GO:0007218//neuropeptide signaling pathway;GO:0007268//chemical synaptic transmission;GO:0007340//acrosome reaction;GO:0007399//nervous system development;GO:0007601//visual perception;GO:0007628//adult walking behavior;GO:0034220//ion transmembrane transport;GO:0042391//regulation of membrane potential;GO:00508…	--
ENSMUSG00000021983	43	108	22	21	13	11	12	0.337	0.873	0.197	0.192	0.215	0.087	0.085	0.469	0.14475	-1.69602457452614	0.00143788031795191	0.0857951670536853	Atp8a2	ATPase, aminophospholipid transporter-like, class I, type 8A, member 2 [Source:MGI Symbol;Acc:MGI:1354710]	-	-	-	-	GO:0000139//Golgi membrane;GO:0005654//nucleoplasm;GO:0005768//endosome;GO:0005794//Golgi apparatus;GO:0005886//plasma membrane;GO:0010008//endosome membrane;GO:0016020//membrane;GO:0042995//cell projection;GO:1990531//phospholipid-translocating ATPase complex	GO:0000166//nucleotide binding;GO:0000287//magnesium ion binding;GO:0005215//transporter activity;GO:0005524//ATP binding;GO:0015247//aminophospholipid flippase activity;GO:0016887//ATP hydrolysis activity;GO:0046872//metal ion binding;GO:0090555//phosphatidylethanolamine flippase activity;GO:0090556//phosphatidylserine floppase activity;GO:0140326//ATPase-coupled intramembrane lipid transporter …	GO:0003011//involuntary skeletal muscle contraction;GO:0006869//lipid transport;GO:0007409//axonogenesis;GO:0008340//determination of adult lifespan;GO:0010842//retina layer formation;GO:0010976//positive regulation of neuron projection development;GO:0010996//response to auditory stimulus;GO:0015914//phospholipid transport;GO:0031175//neuron projection development;GO:0040018//positive regulation…	--
ENSMUSG00000078922	157	190	255	106	70	59	132	5.619	7.019	10.425	4.439	2.427	2.144	4.262	7.68766666666667	3.318	-1.21223189664768	0.00145727339562468	0.0866555439316341	Tgtp1	T cell specific GTPase 1 [Source:MGI Symbol;Acc:MGI:98734]	-	-	-	-	GO:0005737//cytoplasm;GO:0005783//endoplasmic reticulum;GO:0005789//endoplasmic reticulum membrane;GO:0005794//Golgi apparatus;GO:0016020//membrane	GO:0000166//nucleotide binding;GO:0003924//GTPase activity;GO:0005525//GTP binding;GO:0016787//hydrolase activity	GO:0002376//immune system process;GO:0006952//defense response;GO:0006955//immune response;GO:0009615//response to virus;GO:0009617//response to bacterium;GO:0034341//response to interferon-gamma;GO:0035455//response to interferon-alpha;GO:0035458//cellular response to interferon-beta;GO:0042832//defense response to protozoan;GO:0045087//innate immune response	--
ENSMUSG00000028854	893	1027	958	1344	1161	1320	1216	19.301	22.881	23.634	33.857	24.341	28.839	23.643	21.9386666666667	27.67	0.334846796048161	0.00147030835458909	0.0869339608603691	Slc9a1	solute carrier family 9 (sodium/hydrogen exchanger), member 1 [Source:MGI Symbol;Acc:MGI:102462]	Environmental Information Processing;Cellular Processes;Human Diseases;Organismal Systems;Environmental Information Processing;Organismal Systems;Organismal Systems;Organismal Systems;Organismal Systems;Organismal Systems;Organismal Systems	Signal transduction;Cell motility;Cancer: overview;Circulatory system;Signal transduction;Endocrine system;Digestive system;Digestive system;Circulatory system;Digestive system;Digestive system	ko04024//cAMP signaling pathway;ko04810//Regulation of actin cytoskeleton;ko05205//Proteoglycans in cancer;ko04261//Adrenergic signaling in cardiomyocytes;ko04371//Apelin signaling pathway;ko04919//Thyroid hormone signaling pathway;ko04972//Pancreatic secretion;ko04976//Bile secretion;ko04260//Cardiac muscle contraction;ko04970//Salivary secretion;ko04971//Gastric acid secretion	K05742;K05742;K05742;K05742;K05742;K05742;K05742;K05742;K05742;K05742;K05742	GO:0005654//nucleoplasm;GO:0005737//cytoplasm;GO:0005739//mitochondrion;GO:0005783//endoplasmic reticulum;GO:0005789//endoplasmic reticulum membrane;GO:0005886//plasma membrane;GO:0009986//cell surface;GO:0014704//intercalated disc;GO:0016020//membrane;GO:0016323//basolateral plasma membrane;GO:0016324//apical plasma membrane;GO:0030315//T-tubule;GO:0042383//sarcolemma;GO:0045121//membrane raft;G…	GO:0005516//calmodulin binding;GO:0005543//phospholipid binding;GO:0015297//antiporter activity;GO:0015299//solute:proton antiporter activity;GO:0015385//sodium:proton antiporter activity;GO:0015386//potassium:proton antiporter activity;GO:0030346//protein phosphatase 2B binding;GO:0042802//identical protein binding;GO:0043167//ion binding;GO:0048306//calcium-dependent protein binding	GO:0002026//regulation of the force of heart contraction;GO:0006811//ion transport;GO:0006812//cation transport;GO:0006814//sodium ion transport;GO:0006883//cellular sodium ion homeostasis;GO:0006885//regulation of pH;GO:0010447//response to acidic pH;GO:0010613//positive regulation of cardiac muscle hypertrophy;GO:0010882//regulation of cardiac muscle contraction by calcium ion signaling;GO:0014…	--
ENSMUSG00000026979	504	346	447	582	684	627	684	17.306	11.364	11.297	17.516	15.242	15.850	16.449	13.3223333333333	16.26425	0.287857511694764	0.00147193471008488	0.0869339608603691	Psd4	pleckstrin and Sec7 domain containing 4 [Source:MGI Symbol;Acc:MGI:2674093]	Cellular Processes	Transport and catabolism	ko04144//Endocytosis	K12494	GO:0005886//plasma membrane;GO:0016020//membrane;GO:0032587//ruffle membrane;GO:0042995//cell projection	GO:0005085//guanyl-nucleotide exchange factor activity;GO:0008289//lipid binding	GO:0032012//regulation of ARF protein signal transduction	--
ENSMUSG00000002129	869	827	720	1028	1056	1041	1080	17.851	17.511	16.882	24.613	21.042	21.616	19.957	17.4146666666667	21.807	0.324488452714682	0.00149095045745841	0.0877595602037092	Sf3a1	splicing factor 3a, subunit 1 [Source:MGI Symbol;Acc:MGI:1914715]	Genetic Information Processing	Transcription	ko03040//Spliceosome	K12825	GO:0005634//nucleus;GO:0005654//nucleoplasm;GO:0005681//spliceosomal complex;GO:0005684//U2-type spliceosomal complex;GO:0005686//U2 snRNP;GO:0016607//nuclear speck;GO:0071004//U2-type prespliceosome;GO:0071005//U2-type precatalytic spliceosome;GO:0071013//catalytic step 2 spliceosome	GO:0003723//RNA binding;GO:0005515//protein binding	GO:0000398//mRNA splicing, via spliceosome;GO:0006396//RNA processing;GO:0006397//mRNA processing;GO:0008380//RNA splicing;GO:0045292//mRNA cis splicing, via spliceosome;GO:1903241//U2-type prespliceosome assembly	--
ENSMUSG00000089832	370	343	415	446	632	591	577	15.869	15.154	20.322	22.280	26.276	25.605	22.250	17.115	24.10275	0.493936467593926	0.00151229218794136	0.0887160497996709	Shkbp1	Sh3kbp1 binding protein 1 [Source:MGI Symbol;Acc:MGI:2385803]	-	-	-	-	GO:0005575//cellular_component;GO:0005764//lysosome	GO:0005515//protein binding;GO:0042802//identical protein binding	GO:0045742//positive regulation of epidermal growth factor receptor signaling pathway;GO:0051260//protein homooligomerization	--
ENSMUSG00000030707	1989	1589	2152	2776	2343	3032	2871	123.665	102.246	152.971	202.614	140.158	189.288	159.957	126.294	173.00425	0.454021378440909	0.00154643650690117	0.0904146418112047	Coro1a	coronin, actin binding protein 1A [Source:MGI Symbol;Acc:MGI:1345961]	Human Diseases;Cellular Processes	Infectious disease: bacterial;Transport and catabolism	ko05152//Tuberculosis;ko04145//Phagosome	K13882;K13882	GO:0001772//immunological synapse;GO:0001891//phagocytic cup;GO:0005737//cytoplasm;GO:0005769//early endosome;GO:0005829//cytosol;GO:0005856//cytoskeleton;GO:0005884//actin filament;GO:0005886//plasma membrane;GO:0005911//cell-cell junction;GO:0005938//cell cortex;GO:0015629//actin cytoskeleton;GO:0016020//membrane;GO:0030027//lamellipodium;GO:0030424//axon;GO:0030670//phagocytic vesicle membrane…	GO:0003779//actin binding;GO:0003785//actin monomer binding;GO:0005515//protein binding;GO:0008092//cytoskeletal protein binding;GO:0032036//myosin heavy chain binding;GO:0042802//identical protein binding;GO:0042803//protein homodimerization activity;GO:0043548//phosphatidylinositol 3-kinase binding;GO:0051015//actin filament binding	GO:0001845//phagolysosome assembly;GO:0006816//calcium ion transport;GO:0006906//vesicle fusion;GO:0006909//phagocytosis;GO:0007015//actin filament organization;GO:0008064//regulation of actin polymerization or depolymerization;GO:0008360//regulation of cell shape;GO:0010631//epithelial cell migration;GO:0016477//cell migration;GO:0030036//actin cytoskeleton organization;GO:0030595//leukocyte che…	--
ENSMUSG00000026259	44	78	48	245	112	119	98	1.619	2.959	1.953	10.634	3.999	4.427	3.245	2.177	5.57625	1.35695383547273	0.00156521520755748	0.0912065035494115	Ngef	neuronal guanine nucleotide exchange factor [Source:MGI Symbol;Acc:MGI:1858414]	Organismal Systems	Development and regeneration	ko04360//Axon guidance	K07525	GO:0005737//cytoplasm;GO:0005829//cytosol;GO:0016020//membrane;GO:0030426//growth cone;GO:0042995//cell projection;GO:0098794//postsynapse;GO:0098978//glutamatergic synapse	GO:0005085//guanyl-nucleotide exchange factor activity;GO:0005515//protein binding;GO:0046875//ephrin receptor binding	GO:0007399//nervous system development;GO:0030154//cell differentiation;GO:0043087//regulation of GTPase activity;GO:0048013//ephrin receptor signaling pathway;GO:0061002//negative regulation of dendritic spine morphogenesis;GO:0090630//activation of GTPase activity;GO:1905806//regulation of synapse pruning	--
ENSMUSG00000026207	669	866	655	1078	895	1313	1218	42.850	49.213	41.459	55.950	55.408	76.445	63.306	44.5073333333333	62.77725	0.496198768080898	0.00158541828139043	0.0920758090555513	Speg	SPEG complex locus [Source:MGI Symbol;Acc:MGI:109282]	-	-	-	-	GO:0005634//nucleus	GO:0000166//nucleotide binding;GO:0004672//protein kinase activity;GO:0004674//protein serine/threonine kinase activity;GO:0005515//protein binding;GO:0005524//ATP binding;GO:0016301//kinase activity;GO:0016740//transferase activity;GO:0106310//protein serine kinase activity	GO:0001701//in utero embryonic development;GO:0006468//protein phosphorylation;GO:0016310//phosphorylation;GO:0030154//cell differentiation;GO:0042692//muscle cell differentiation;GO:0055013//cardiac muscle cell development;GO:0060541//respiratory system development;GO:0072359//circulatory system development	--
ENSMUSG00000037679	1110	889	857	1130	1495	1539	1471	35.566	29.390	31.385	39.977	45.927	48.401	42.026	32.1136666666667	44.08275	0.457026827733845	0.00159215069745893	0.0921596066505876	Inf2	inverted formin, FH2 and WH2 domain containing [Source:MGI Symbol;Acc:MGI:1917685]	-	-	-	-	GO:0048471//perinuclear region of cytoplasm	GO:0003779//actin binding;GO:0031267//small GTPase binding	GO:0016043//cellular component organization;GO:0030036//actin cytoskeleton organization;GO:0090140//regulation of mitochondrial fission	--
ENSMUSG00000017765	1013	1213	1039	1582	1343	1639	1397	27.196	33.574	31.725	49.452	35.026	44.322	33.768	30.8316666666667	40.642	0.398558519850484	0.00161076479704097	0.09292832800942	Slc12a4	solute carrier family 12, member 4 [Source:MGI Symbol;Acc:MGI:1309465]	-	-	-	-	GO:0005886//plasma membrane;GO:0016020//membrane;GO:0045202//synapse	GO:0000166//nucleotide binding;GO:0005524//ATP binding;GO:0015293//symporter activity;GO:0015377//cation:chloride symporter activity;GO:0015379//potassium:chloride symporter activity;GO:0019901//protein kinase binding;GO:0022857//transmembrane transporter activity	GO:0006811//ion transport;GO:0006813//potassium ion transport;GO:0006884//cell volume homeostasis;GO:0007268//chemical synaptic transmission;GO:0055064//chloride ion homeostasis;GO:0055075//potassium ion homeostasis;GO:0055085//transmembrane transport;GO:0071805//potassium ion transmembrane transport;GO:1902476//chloride transmembrane transport;GO:1990573//potassium ion import across plasma membr…	--
ENSMUSG00000048612	3428	3431	3104	3687	5254	4980	5324	65.842	64.833	81.221	69.513	107.363	98.401	101.190	70.632	94.11675	0.414129554772282	0.00164051521974054	0.0943323322559058	Myof	myoferlin [Source:MGI Symbol;Acc:MGI:1919192]	-	-	-	-	GO:0005634//nucleus;GO:0005886//plasma membrane;GO:0005901//caveola;GO:0016020//membrane;GO:0030659//cytoplasmic vesicle membrane;GO:0031410//cytoplasmic vesicle;GO:0031965//nuclear membrane;GO:0043231//intracellular membrane-bounded organelle;GO:0110165//cellular anatomical entity	GO:0005543//phospholipid binding;GO:0046872//metal ion binding	GO:0001778//plasma membrane repair;GO:0006071//glycerol metabolic process;GO:0030947//regulation of vascular endothelial growth factor receptor signaling pathway;GO:0033292//T-tubule organization;GO:0034605//cellular response to heat;GO:0055001//muscle cell development;GO:0061025//membrane fusion	--
ENSMUSG00000049999	249	261	254	185	169	188	186	7.703	8.323	8.969	6.670	5.071	5.879	5.176	8.33166666666667	5.699	-0.547896328508139	0.00166214762666832	0.0950745029409563	Ppp1r3d	protein phosphatase 1, regulatory subunit 3D [Source:MGI Symbol;Acc:MGI:1917664]	Organismal Systems;Human Diseases	Endocrine system;Endocrine and metabolic disease	ko04910//Insulin signaling pathway;ko04931//Insulin resistance	K07189;K07189	GO:0000164//protein phosphatase type 1 complex;GO:0042587//glycogen granule;GO:0043231//intracellular membrane-bounded organelle	GO:0004721//phosphoprotein phosphatase activity;GO:0005515//protein binding;GO:0008157//protein phosphatase 1 binding;GO:0019899//enzyme binding;GO:2001069//glycogen binding	GO:0005975//carbohydrate metabolic process;GO:0005977//glycogen metabolic process;GO:0005979//regulation of glycogen biosynthetic process;GO:0005981//regulation of glycogen catabolic process	--
ENSMUSG00000033191	3137	2896	3023	3339	5293	5425	4530	77.460	73.703	85.158	96.129	126.828	135.414	100.638	78.7736666666667	114.75225	0.542737106181706	0.00166592251875525	0.0950745029409563	Tie1	tyrosine kinase with immunoglobulin-like and EGF-like domains 1 [Source:MGI Symbol;Acc:MGI:99906]	-	-	-	-	GO:0005886//plasma membrane;GO:0016020//membrane;GO:0043235//receptor complex;GO:0110165//cellular anatomical entity	GO:0000166//nucleotide binding;GO:0004672//protein kinase activity;GO:0004713//protein tyrosine kinase activity;GO:0004714//transmembrane receptor protein tyrosine kinase activity;GO:0005515//protein binding;GO:0005524//ATP binding;GO:0016301//kinase activity;GO:0016740//transferase activity	GO:0001525//angiogenesis;GO:0001568//blood vessel development;GO:0001570//vasculogenesis;GO:0001701//in utero embryonic development;GO:0001936//regulation of endothelial cell proliferation;GO:0003180//aortic valve morphogenesis;GO:0006468//protein phosphorylation;GO:0007169//transmembrane receptor protein tyrosine kinase signaling pathway;GO:0016310//phosphorylation;GO:0016525//negative regulatio…	--
ENSMUSG00000028458	1169	1122	989	1510	1486	1497	1297	44.431	44.180	43.049	64.536	54.929	54.649	45.096	43.8866666666667	54.8025	0.320459011028919	0.00167062040886591	0.0950745029409563	Tesk1	testis specific protein kinase 1 [Source:MGI Symbol;Acc:MGI:1201675]	-	-	-	-	GO:0005634//nucleus;GO:0005737//cytoplasm;GO:0005813//centrosome;GO:0005815//microtubule organizing center;GO:0005856//cytoskeleton;GO:0030027//lamellipodium;GO:0031410//cytoplasmic vesicle;GO:0042995//cell projection;GO:0048471//perinuclear region of cytoplasm	GO:0000166//nucleotide binding;GO:0004672//protein kinase activity;GO:0004674//protein serine/threonine kinase activity;GO:0004712//protein serine/threonine/tyrosine kinase activity;GO:0004713//protein tyrosine kinase activity;GO:0005524//ATP binding;GO:0016301//kinase activity;GO:0016740//transferase activity;GO:0019901//protein kinase binding;GO:0046872//metal ion binding;GO:0106310//protein se…	GO:0001934//positive regulation of protein phosphorylation;GO:0006468//protein phosphorylation;GO:0007283//spermatogenesis;GO:0016310//phosphorylation;GO:0030036//actin cytoskeleton organization;GO:0031953//negative regulation of protein autophosphorylation;GO:0032880//regulation of protein localization;GO:0032956//regulation of actin cytoskeleton organization;GO:0042326//negative regulation of p…	--
ENSMUSG00000050345	0	0	0	0	11	20	20	0.000	0.000	0.000	0.000	0.767	1.437	1.270	0.001	0.8685	9.76238203871039	0.00167524952091337	0.0950745029409563	4930486L24Rik	RIKEN cDNA 4930486L24 gene [Source:MGI Symbol;Acc:MGI:1922258]	-	-	-	-	GO:0005576//extracellular region;GO:0005615//extracellular space;GO:0030054//cell junction	GO:0004197//cysteine-type endopeptidase activity;GO:0008234//cysteine-type peptidase activity;GO:0008656//cysteine-type endopeptidase activator activity involved in apoptotic process	GO:0006508//proteolysis;GO:0006915//apoptotic process;GO:0006955//immune response;GO:0010952//positive regulation of peptidase activity;GO:0051603//proteolysis involved in cellular protein catabolic process;GO:2001235//positive regulation of apoptotic signaling pathway	--
ENSMUSG00000002320	1183	1139	1192	1423	1525	1388	1473	52.131	51.200	61.253	75.475	72.194	65.784	61.438	54.8613333333333	68.72275	0.324998082877128	0.00168862467484542	0.0955224276293238	Tm9sf1	transmembrane 9 superfamily member 1 [Source:MGI Symbol;Acc:MGI:1921390]	-	-	-	-	GO:0000421//autophagosome membrane;GO:0005764//lysosome;GO:0005765//lysosomal membrane;GO:0016020//membrane;GO:0031410//cytoplasmic vesicle	GO:0003674//molecular_function	GO:0006914//autophagy;GO:0072657//protein localization to membrane	--
ENSMUSG00000040385	4722	3753	4196	5148	6328	5510	6034	324.004	265.437	328.627	411.717	421.172	382.163	372.415	306.022666666667	396.86675	0.375016181319853	0.00169842300738663	0.0957004982068897	Ppp1ca	protein phosphatase 1 catalytic subunit alpha [Source:MGI Symbol;Acc:MGI:103016]	Human Diseases;Environmental Information Processing;Cellular Processes;Human Diseases;Human Diseases;Cellular Processes;Human Diseases;Cellular Processes;Environmental Information Processing;Environmental Information Processing;Organismal Systems;Organismal Systems;Organismal Systems;Organismal Systems;Organismal Systems;Organismal Systems;Organismal Systems;Cellular Processes;Human Diseases;Gene…	Infectious disease: viral;Signal transduction;Cell motility;Cardiovascular disease;Cancer: overview;Cellular community - eukaryotes;Substance dependence;Cell growth and death;Signal transduction;Signal transduction;Endocrine system;Circulatory system;Circulatory system;Endocrine system;Nervous system;Sensory system;Immune system;Cell growth and death;Endocrine and metabolic disease;Translation;Su…	ko05168//Herpes simplex virus 1 infection;ko04024//cAMP signaling pathway;ko04810//Regulation of actin cytoskeleton;ko05415//Diabetic cardiomyopathy;ko05205//Proteoglycans in cancer;ko04510//Focal adhesion;ko05034//Alcoholism;ko04218//Cellular senescence;ko04022//cGMP-PKG signaling pathway;ko04390//Hippo signaling pathway;ko04921//Oxytocin signaling pathway;ko04261//Adrenergic signaling in cardio…	K06269;K06269;K06269;K06269;K06269;K06269;K06269;K06269;K06269;K06269;K06269;K06269;K06269;K06269;K06269;K06269;K06269;K06269;K06269;K06269;K06269;K06269	GO:0000164//protein phosphatase type 1 complex;GO:0000781//chromosome, telomeric region;GO:0005634//nucleus;GO:0005654//nucleoplasm;GO:0005730//nucleolus;GO:0005737//cytoplasm;GO:0005829//cytosol;GO:0005886//plasma membrane;GO:0005912//adherens junction;GO:0042587//glycogen granule;GO:0043005//neuron projection;GO:0043025//neuronal cell body;GO:0043197//dendritic spine;GO:0043204//perikaryon;GO:0…	GO:0004721//phosphoprotein phosphatase activity;GO:0004722//protein serine/threonine phosphatase activity;GO:0005515//protein binding;GO:0008157//protein phosphatase 1 binding;GO:0016787//hydrolase activity;GO:0016791//phosphatase activity;GO:0017018//myosin phosphatase activity;GO:0043021//ribonucleoprotein complex binding;GO:0044877//protein-containing complex binding;GO:0046872//metal ion bind…	GO:0005975//carbohydrate metabolic process;GO:0005977//glycogen metabolic process;GO:0005979//regulation of glycogen biosynthetic process;GO:0005981//regulation of glycogen catabolic process;GO:0006417//regulation of translation;GO:0006470//protein dephosphorylation;GO:0007049//cell cycle;GO:0010288//response to lead ion;GO:0016311//dephosphorylation;GO:0030324//lung development;GO:0032922//circa…	--
ENSMUSG00000003949	74	147	190	244	283	261	340	1.472	2.714	3.885	6.191	4.917	4.726	5.479	2.69033333333333	5.32825	0.985876840518993	0.00170275810389346	0.0957004982068897	Hlf	hepatic leukemia factor [Source:MGI Symbol;Acc:MGI:96108]	-	-	-	-	GO:0005634//nucleus;GO:0005654//nucleoplasm;GO:0090575//RNA polymerase II transcription regulator complex	GO:0000978//RNA polymerase II cis-regulatory region sequence-specific DNA binding;GO:0000981//DNA-binding transcription factor activity, RNA polymerase II-specific;GO:0001228//DNA-binding transcription activator activity, RNA polymerase II-specific;GO:0003677//DNA binding;GO:0003700//DNA-binding transcription factor activity;GO:0043565//sequence-specific DNA binding;GO:1990837//sequence-specific …	GO:0006355//regulation of transcription, DNA-templated;GO:0006357//regulation of transcription by RNA polymerase II;GO:0035914//skeletal muscle cell differentiation;GO:0045944//positive regulation of transcription by RNA polymerase II;GO:0048511//rhythmic process	TF_bZIP
ENSMUSG00000039741	238	335	272	536	402	424	398	2.245	3.258	2.929	5.894	3.679	4.044	3.378	2.81066666666667	4.24875	0.596126090512974	0.00170889820540472	0.0957367634494098	Bahcc1	BAH domain and coiled-coil containing 1 [Source:MGI Symbol;Acc:MGI:2679272]	-	-	-	-	-	GO:0003682//chromatin binding	-	--
ENSMUSG00000022548	1057	2160	1751	1093	804	758	1003	83.549	175.842	149.765	97.328	57.836	62.836	69.871	136.385333333333	71.96775	-0.922266047775073	0.00172455252779835	0.096227608314936	Apod	apolipoprotein D [Source:MGI Symbol;Acc:MGI:88056]	-	-	-	-	GO:0005576//extracellular region;GO:0005615//extracellular space;GO:0005737//cytoplasm;GO:0005783//endoplasmic reticulum;GO:0022626//cytosolic ribosome;GO:0030425//dendrite;GO:0043025//neuronal cell body;GO:0048471//perinuclear region of cytoplasm	GO:0008289//lipid binding;GO:0015485//cholesterol binding	GO:0000302//response to reactive oxygen species;GO:0006006//glucose metabolic process;GO:0006629//lipid metabolic process;GO:0006869//lipid transport;GO:0007420//brain development;GO:0007568//aging;GO:0010642//negative regulation of platelet-derived growth factor receptor signaling pathway;GO:0014012//peripheral nervous system axon regeneration;GO:0042246//tissue regeneration;GO:0042308//negative…	--
ENSMUSG00000027566	1491	1251	1436	1776	1764	1866	1744	164.279	142.545	181.091	228.677	189.122	208.121	173.393	162.638333333333	199.82825	0.297093217285622	0.0017287058143015	0.096227608314936	Psma7	proteasome subunit alpha 7 [Source:MGI Symbol;Acc:MGI:1347070]	Human Diseases;Human Diseases;Human Diseases;Human Diseases;Human Diseases;Human Diseases;Human Diseases;Genetic Information Processing	Neurodegenerative disease;Neurodegenerative disease;Neurodegenerative disease;Neurodegenerative disease;Neurodegenerative disease;Neurodegenerative disease;Neurodegenerative disease;Folding, sorting and degradation	ko05022//Pathways of neurodegeneration - multiple diseases;ko05010//Alzheimer disease;ko05014//Amyotrophic lateral sclerosis;ko05016//Huntington disease;ko05020//Prion disease;ko05012//Parkinson disease;ko05017//Spinocerebellar ataxia;ko03050//Proteasome	K02731;K02731;K02731;K02731;K02731;K02731;K02731;K02731	GO:0000502//proteasome complex;GO:0005634//nucleus;GO:0005654//nucleoplasm;GO:0005737//cytoplasm;GO:0005829//cytosol;GO:0005839//proteasome core complex;GO:0019773//proteasome core complex, alpha-subunit complex;GO:0098794//postsynapse	GO:0042802//identical protein binding	GO:0006511//ubiquitin-dependent protein catabolic process;GO:0051603//proteolysis involved in cellular protein catabolic process	--
ENSMUSG00000018821	163	148	189	288	209	285	262	15.779	14.769	21.025	32.495	19.626	27.889	22.816	17.191	25.7065	0.580479728455766	0.00175606480849454	0.0969127845548935	Avpi1	arginine vasopressin-induced 1 [Source:MGI Symbol;Acc:MGI:1916784]	-	-	-	-	GO:0005575//cellular_component	GO:0003674//molecular_function	GO:0007049//cell cycle;GO:0043410//positive regulation of MAPK cascade	--
ENSMUSG00000038058	954	996	905	1198	1179	1178	1347	22.791	27.865	24.603	33.021	26.903	29.217	29.625	25.0863333333333	29.6915	0.243148360333102	0.00175736273350875	0.0969127845548935	Nod1	nucleotide-binding oligomerization domain containing 1 [Source:MGI Symbol;Acc:MGI:1341839]	Human Diseases;Organismal Systems;Human Diseases	Infectious disease: bacterial;Immune system;Infectious disease: bacterial	ko05132//Salmonella infection;ko04621//NOD-like receptor signaling pathway;ko05133//Pertussis	K08727;K08727;K08727	GO:0005737//cytoplasm;GO:0005829//cytosol;GO:0005886//plasma membrane;GO:0016020//membrane;GO:0016323//basolateral plasma membrane;GO:0016324//apical plasma membrane;GO:0045335//phagocytic vesicle	GO:0000166//nucleotide binding;GO:0005515//protein binding;GO:0005524//ATP binding;GO:0038187//pattern recognition receptor activity;GO:0042802//identical protein binding;GO:0042803//protein homodimerization activity;GO:0042834//peptidoglycan binding;GO:0043130//ubiquitin binding;GO:0044877//protein-containing complex binding;GO:0050700//CARD domain binding;GO:0140677//molecular function activato…	GO:0002221//pattern recognition receptor signaling pathway;GO:0002376//immune system process;GO:0002606//positive regulation of dendritic cell antigen processing and presentation;GO:0006915//apoptotic process;GO:0006919//activation of cysteine-type endopeptidase activity involved in apoptotic process;GO:0006952//defense response;GO:0007249//I-kappaB kinase/NF-kappaB signaling;GO:0007254//JNK casc…	--
ENSMUSG00000071074	1384	1329	1373	1612	1661	1698	1647	68.734	68.036	79.037	96.089	80.018	85.243	74.352	71.9356666666667	83.9255	0.222401971471957	0.00175770188367941	0.0969127845548935	Yipf3	Yip1 domain family, member 3 [Source:MGI Symbol;Acc:MGI:106280]	-	-	-	-	GO:0005737//cytoplasm;GO:0005794//Golgi apparatus;GO:0005886//plasma membrane;GO:0016020//membrane;GO:0030133//transport vesicle;GO:0043231//intracellular membrane-bounded organelle	GO:0003674//molecular_function	GO:0008150//biological_process;GO:0030154//cell differentiation	--
ENSMUSG00000040714	41	56	54	160	75	172	80	2.262	3.168	3.328	10.165	4.016	9.562	3.962	2.91933333333333	6.92625	1.24643551285946	0.00176935765697702	0.0972476922949864	Klc3	kinesin light chain 3 [Source:MGI Symbol;Acc:MGI:1277971]	Human Diseases;Human Diseases;Human Diseases;Human Diseases;Human Diseases;Human Diseases;Human Diseases	Neurodegenerative disease;Neurodegenerative disease;Neurodegenerative disease;Neurodegenerative disease;Neurodegenerative disease;Neurodegenerative disease;Infectious disease: bacterial	ko05022//Pathways of neurodegeneration - multiple diseases;ko05010//Alzheimer disease;ko05014//Amyotrophic lateral sclerosis;ko05016//Huntington disease;ko05020//Prion disease;ko05012//Parkinson disease;ko05132//Salmonella infection	K10407;K10407;K10407;K10407;K10407;K10407;K10407	GO:0005737//cytoplasm;GO:0005739//mitochondrion;GO:0005856//cytoskeleton;GO:0005871//kinesin complex;GO:0005874//microtubule;GO:0031514//motile cilium;GO:0035253//ciliary rootlet;GO:0043005//neuron projection	GO:0005515//protein binding;GO:0008017//microtubule binding;GO:0019894//kinesin binding	GO:0007018//microtubule-based movement;GO:0007283//spermatogenesis;GO:0007286//spermatid development;GO:0008088//axo-dendritic transport;GO:0030154//cell differentiation;GO:0042073//intraciliary transport;GO:0120317//sperm mitochondrial sheath assembly	--
ENSMUSG00000034858	491	386	417	234	264	313	323	11.726	9.695	11.545	6.478	6.235	7.749	6.978	10.9886666666667	6.86	-0.679735862912475	0.00178627773543155	0.0975793127716163	Atosa	atos homolog A [Source:MGI Symbol;Acc:MGI:2387648]	-	-	-	-	GO:0005575//cellular_component;GO:0005634//nucleus	GO:0003674//molecular_function	GO:0008150//biological_process	--
ENSMUSG00000031672	1308	1343	1328	1747	1654	1558	1615	52.250	55.301	60.551	81.340	64.091	62.912	58.035	56.034	66.5945	0.249100547532363	0.00178659247971908	0.0975793127716163	Got2	glutamatic-oxaloacetic transaminase 2, mitochondrial [Source:MGI Symbol;Acc:MGI:95792]	Metabolism;Metabolism;Metabolism;Metabolism;Metabolism;Organismal Systems;Metabolism;Metabolism;Metabolism;Metabolism;Metabolism;Metabolism	Global and overview maps;Global and overview maps;Global and overview maps;Amino acid metabolism;Amino acid metabolism;Digestive system;Amino acid metabolism;Amino acid metabolism;Amino acid metabolism;Amino acid metabolism;Global and overview maps;Amino acid metabolism	ko01100//Metabolic pathways;ko01200//Carbon metabolism;ko01230//Biosynthesis of amino acids;ko00330//Arginine and proline metabolism;ko00270//Cysteine and methionine metabolism;ko04975//Fat digestion and absorption;ko00350//Tyrosine metabolism;ko00250//Alanine, aspartate and glutamate metabolism;ko00220//Arginine biosynthesis;ko00360//Phenylalanine metabolism;ko01210//2-Oxocarboxylic acid metabol…	K14455;K14455;K14455;K14455;K14455;K14455;K14455;K14455;K14455;K14455;K14455;K14455	GO:0005739//mitochondrion;GO:0005743//mitochondrial inner membrane;GO:0005759//mitochondrial matrix;GO:0005886//plasma membrane;GO:0009986//cell surface;GO:0016020//membrane;GO:0030315//T-tubule;GO:0032991//protein-containing complex;GO:0042383//sarcolemma;GO:0043204//perikaryon;GO:0043209//myelin sheath	GO:0003824//catalytic activity;GO:0004069//L-aspartate:2-oxoglutarate aminotransferase activity;GO:0005543//phospholipid binding;GO:0008483//transaminase activity;GO:0016212//kynurenine-oxoglutarate transaminase activity;GO:0016597//amino acid binding;GO:0016740//transferase activity;GO:0019899//enzyme binding;GO:0030170//pyridoxal phosphate binding;GO:0031406//carboxylic acid binding;GO:0042802/…	GO:0006103//2-oxoglutarate metabolic process;GO:0006107//oxaloacetate metabolic process;GO:0006520//cellular amino acid metabolic process;GO:0006531//aspartate metabolic process;GO:0006532//aspartate biosynthetic process;GO:0006533//aspartate catabolic process;GO:0006536//glutamate metabolic process;GO:0006869//lipid transport;GO:0009058//biosynthetic process;GO:0015908//fatty acid transport;GO:0…	--
ENSMUSG00000019874	59	396	3	12	11	26	16	7.416	51.241	0.430	1.758	1.341	3.304	1.809	19.6956666666667	2.053	-3.26207271812807	0.0018018140278067	0.0978374318113389	Fabp7	fatty acid binding protein 7, brain [Source:MGI Symbol;Acc:MGI:101916]	Organismal Systems	Endocrine system	ko03320//PPAR signaling pathway	K08756	GO:0005634//nucleus;GO:0005737//cytoplasm;GO:0005829//cytosol;GO:0005911//cell-cell junction;GO:0042995//cell projection;GO:0043025//neuronal cell body;GO:0071944//cell periphery	GO:0005504//fatty acid binding;GO:0008289//lipid binding	GO:0001964//startle response;GO:0015908//fatty acid transport;GO:0021846//cell proliferation in forebrain;GO:0022008//neurogenesis;GO:0050673//epithelial cell proliferation;GO:0060134//prepulse inhibition	--
ENSMUSG00000053964	92	66	96	21	21	49	43	7.862	5.377	8.002	1.787	1.498	3.617	3.295	7.08033333333333	2.54925	-1.47374441960396	0.00180754315576301	0.0978374318113389	Lgals4	lectin, galactose binding, soluble 4 [Source:MGI Symbol;Acc:MGI:107536]	-	-	-	-	GO:0005615//extracellular space;GO:0062023//collagen-containing extracellular matrix	GO:0005515//protein binding;GO:0016936//galactoside binding;GO:0030246//carbohydrate binding	GO:0002780//antibacterial peptide biosynthetic process;GO:0042742//defense response to bacterium	--
ENSMUSG00000078881	0	0	0	13	0	19	17	0.000	0.000	0.000	2.664	0.000	1.312	1.621	0.001	1.39925	10.4504380323957	0.00180816466987609	0.0978374318113389	Gm14434	predicted gene 14434 [Source:MGI Symbol;Acc:MGI:3702417]	Human Diseases	Infectious disease: viral	ko05168//Herpes simplex virus 1 infection	K09228	GO:0005575//cellular_component;GO:0005634//nucleus	GO:0000978//RNA polymerase II cis-regulatory region sequence-specific DNA binding;GO:0001228//DNA-binding transcription activator activity, RNA polymerase II-specific;GO:0003674//molecular_function;GO:0046872//metal ion binding	GO:0006355//regulation of transcription, DNA-templated;GO:0006357//regulation of transcription by RNA polymerase II;GO:0008150//biological_process;GO:0045944//positive regulation of transcription by RNA polymerase II	zf-C2H2
ENSMUSG00000039130	202	188	208	288	293	314	249	11.193	10.738	13.521	18.599	16.039	17.587	12.405	11.8173333333333	16.1575	0.451299473935927	0.00181658008862405	0.0979884671334269	Zc3hc1	zinc finger, C3HC type 1 [Source:MGI Symbol;Acc:MGI:1916023]	-	-	-	-	GO:0005634//nucleus;GO:0005654//nucleoplasm;GO:0031965//nuclear membrane	GO:0005515//protein binding;GO:0008270//zinc ion binding;GO:0019901//protein kinase binding;GO:0046872//metal ion binding	GO:0007049//cell cycle;GO:0016567//protein ubiquitination;GO:0051301//cell division;GO:2001240//negative regulation of extrinsic apoptotic signaling pathway in absence of ligand	--
ENSMUSG00000034201	914	932	873	1102	1163	1262	1107	34.450	36.449	38.092	48.177	44.411	48.165	37.539	36.3303333333333	44.573	0.294995462627504	0.00182340275430193	0.0980529203339586	Gas2l1	growth arrest-specific 2 like 1 [Source:MGI Symbol;Acc:MGI:1926176]	-	-	-	-	GO:0001725//stress fiber;GO:0005737//cytoplasm;GO:0005856//cytoskeleton;GO:0005874//microtubule;GO:0005884//actin filament;GO:0035371//microtubule plus-end	GO:0005515//protein binding;GO:0008017//microtubule binding;GO:0008093//cytoskeletal anchor activity;GO:0046966//thyroid hormone receptor binding;GO:0051015//actin filament binding	GO:0001578//microtubule bundle formation;GO:0007026//negative regulation of microtubule depolymerization;GO:0009267//cellular response to starvation;GO:0010629//negative regulation of gene expression;GO:0030308//negative regulation of cell growth;GO:0031110//regulation of microtubule polymerization or depolymerization;GO:0045647//negative regulation of erythrocyte differentiation;GO:0051726//regu…	--
ENSMUSG00000031955	577	657	615	803	779	837	763	18.634	21.901	22.664	30.197	24.418	27.235	22.137	21.0663333333333	25.99675	0.303392045054182	0.00183424337430999	0.098332376340317	Bcar1	breast cancer anti-estrogen resistance 1 [Source:MGI Symbol;Acc:MGI:108091]	Human Diseases;Cellular Processes;Environmental Information Processing;Cellular Processes;Organismal Systems;Human Diseases;Organismal Systems;Organismal Systems;Human Diseases	Infectious disease: viral;Cell motility;Signal transduction;Cellular community - eukaryotes;Immune system;Infectious disease: bacterial;Endocrine system;Immune system;Infectious disease: bacterial	ko05163//Human cytomegalovirus infection;ko04810//Regulation of actin cytoskeleton;ko04015//Rap1 signaling pathway;ko04510//Focal adhesion;ko04062//Chemokine signaling pathway;ko05135//Yersinia infection;ko04935//Growth hormone synthesis, secretion and action;ko04670//Leukocyte transendothelial migration;ko05100//Bacterial invasion of epithelial cells	K05726;K05726;K05726;K05726;K05726;K05726;K05726;K05726;K05726	GO:0001726//ruffle;GO:0005737//cytoplasm;GO:0005829//cytosol;GO:0005886//plasma membrane;GO:0005925//focal adhesion;GO:0015629//actin cytoskeleton;GO:0016020//membrane;GO:0030027//lamellipodium;GO:0030424//axon;GO:0042995//cell projection;GO:0045202//synapse;GO:0070161//anchoring junction	GO:0005515//protein binding;GO:0017124//SH3 domain binding;GO:0019901//protein kinase binding;GO:0019904//protein domain specific binding	GO:0007015//actin filament organization;GO:0007155//cell adhesion;GO:0007169//transmembrane receptor protein tyrosine kinase signaling pathway;GO:0007173//epidermal growth factor receptor signaling pathway;GO:0007186//G protein-coupled receptor signaling pathway;GO:0007229//integrin-mediated signaling pathway;GO:0008286//insulin receptor signaling pathway;GO:0010595//positive regulation of endoth…	--
ENSMUSG00000055430	63	409	10	31	8	21	25	3.690	23.503	0.626	1.980	0.425	1.163	1.233	9.273	1.20025	-2.94970121892079	0.00186196627472056	0.099512387743731	Nap1l5	nucleosome assembly protein 1-like 5 [Source:MGI Symbol;Acc:MGI:1923555]	-	-	-	-	GO:0005634//nucleus	GO:0003674//molecular_function	GO:0006334//nucleosome assembly;GO:0008150//biological_process	--
ENSMUSG00000020524	77	296	14	33	14	26	15	1.431	5.659	0.301	0.720	0.256	0.492	0.254	2.46366666666667	0.4305	-2.51672193031178	0.00188539263443204	0.10034447149319	Gria1	glutamate receptor, ionotropic, AMPA1 (alpha 1) [Source:MGI Symbol;Acc:MGI:95808]	Human Diseases;Environmental Information Processing;Human Diseases;Human Diseases;Environmental Information Processing;Organismal Systems;Human Diseases;Organismal Systems;Organismal Systems;Organismal Systems;Human Diseases;Organismal Systems;Organismal Systems;Human Diseases	Neurodegenerative disease;Signaling molecules and interaction;Neurodegenerative disease;Neurodegenerative disease;Signal transduction;Nervous system;Neurodegenerative disease;Nervous system;Nervous system;Environmental adaptation;Substance dependence;Nervous system;Nervous system;Substance dependence	ko05022//Pathways of neurodegeneration - multiple diseases;ko04080//Neuroactive ligand-receptor interaction;ko05014//Amyotrophic lateral sclerosis;ko05016//Huntington disease;ko04024//cAMP signaling pathway;ko04723//Retrograde endocannabinoid signaling;ko05017//Spinocerebellar ataxia;ko04728//Dopaminergic synapse;ko04724//Glutamatergic synapse;ko04713//Circadian entrainment;ko05031//Amphetamine a…	K05197;K05197;K05197;K05197;K05197;K05197;K05197;K05197;K05197;K05197;K05197;K05197;K05197;K05197	GO:0005737//cytoplasm;GO:0005768//endosome;GO:0005769//early endosome;GO:0005783//endoplasmic reticulum;GO:0005789//endoplasmic reticulum membrane;GO:0005829//cytosol;GO:0005886//plasma membrane;GO:0005911//cell-cell junction;GO:0008021//synaptic vesicle;GO:0008328//ionotropic glutamate receptor complex;GO:0009986//cell surface;GO:0014069//postsynaptic density;GO:0016020//membrane;GO:0030425//den…	GO:0001540//amyloid-beta binding;GO:0001965//G-protein alpha-subunit binding;GO:0004970//ionotropic glutamate receptor activity;GO:0004971//AMPA glutamate receptor activity;GO:0005216//ion channel activity;GO:0005515//protein binding;GO:0008179//adenylate cyclase binding;GO:0015276//ligand-gated ion channel activity;GO:0019865//immunoglobulin binding;GO:0019901//protein kinase binding;GO:0019904/…	GO:0001919//regulation of receptor recycling;GO:0006811//ion transport;GO:0007268//chemical synaptic transmission;GO:0007416//synapse assembly;GO:0007616//long-term memory;GO:0009410//response to xenobiotic stimulus;GO:0009636//response to toxic substance;GO:0010226//response to lithium ion;GO:0010628//positive regulation of gene expression;GO:0014070//response to organic cyclic compound;GO:00192…	--
ENSMUSG00000022868	270	138	176	443	497	234	446	18.681	10.092	14.074	35.164	33.242	16.109	27.477	14.2823333333333	27.998	0.971092079250385	0.00190205933672421	0.10034447149319	Ahsg	alpha-2-HS-glycoprotein [Source:MGI Symbol;Acc:MGI:107189]	-	-	-	-	GO:0005576//extracellular region;GO:0005615//extracellular space;GO:0005794//Golgi apparatus;GO:0031012//extracellular matrix;GO:0032991//protein-containing complex;GO:0062023//collagen-containing extracellular matrix	GO:0004866//endopeptidase inhibitor activity;GO:0004869//cysteine-type endopeptidase inhibitor activity;GO:0030294//receptor signaling protein tyrosine kinase inhibitor activity	GO:0001503//ossification;GO:0006953//acute-phase response;GO:0008584//male gonad development;GO:0010951//negative regulation of endopeptidase activity;GO:0030308//negative regulation of cell growth;GO:0030502//negative regulation of bone mineralization;GO:0045780//positive regulation of bone resorption;GO:0046627//negative regulation of insulin receptor signaling pathway;GO:0050727//regulation of…	--
ENSMUSG00000020846	670	844	569	436	482	503	374	19.281	25.036	18.690	14.624	13.455	14.632	9.682	21.0023333333333	13.09825	-0.681175545983648	0.00190789815654676	0.10034447149319	Rflnb	refilin B [Source:MGI Symbol;Acc:MGI:1923816]	-	-	-	-	GO:0005737//cytoplasm;GO:0005856//cytoskeleton;GO:0015629//actin cytoskeleton;GO:0032432//actin filament bundle	GO:0031005//filamin binding	GO:0001837//epithelial to mesenchymal transition;GO:0030036//actin cytoskeleton organization;GO:0048705//skeletal system morphogenesis;GO:0061181//regulation of chondrocyte development;GO:0061182//negative regulation of chondrocyte development;GO:0061572//actin filament bundle organization;GO:1900158//negative regulation of bone mineralization involved in bone maturation	--
ENSMUSG00000022557	671	586	526	852	775	844	765	27.224	24.508	24.359	40.290	30.501	34.614	27.921	25.3636666666667	33.3315	0.394122921803312	0.00190968522899395	0.10034447149319	Bop1	block of proliferation 1 [Source:MGI Symbol;Acc:MGI:1334460]	-	-	-	-	GO:0005634//nucleus;GO:0005654//nucleoplasm;GO:0005694//chromosome;GO:0005730//nucleolus;GO:0030687//preribosome, large subunit precursor;GO:0070545//PeBoW complex;GO:1990904//ribonucleoprotein complex	GO:0005515//protein binding;GO:0043021//ribonucleoprotein complex binding	GO:0000027//ribosomal large subunit assembly;GO:0000448//cleavage in ITS2 between 5.8S rRNA and LSU-rRNA of tricistronic rRNA transcript (SSU-rRNA, 5.8S rRNA, LSU-rRNA);GO:0000463//maturation of LSU-rRNA from tricistronic rRNA transcript (SSU-rRNA, 5.8S rRNA, LSU-rRNA);GO:0000466//maturation of 5.8S rRNA from tricistronic rRNA transcript (SSU-rRNA, 5.8S rRNA, LSU-rRNA);GO:0006364//rRNA processing…	--
ENSMUSG00000011837	271	305	310	385	395	401	400	19.863	22.966	23.515	30.015	25.211	27.203	23.952	22.1146666666667	26.59525	0.266165101881355	0.00191001111665929	0.10034447149319	Snapc2	small nuclear RNA activating complex, polypeptide 2 [Source:MGI Symbol;Acc:MGI:1914861]	-	-	-	-	GO:0005634//nucleus;GO:0005654//nucleoplasm;GO:0005829//cytosol;GO:0016604//nuclear body	GO:0003674//molecular_function;GO:0016251//RNA polymerase II general transcription initiation factor activity	GO:0006366//transcription by RNA polymerase II;GO:0008150//biological_process;GO:0009301//snRNA transcription	--
ENSMUSG00000022175	3036	2606	2674	3308	3928	3912	3484	98.385	91.616	103.993	126.351	128.212	125.670	95.661	97.998	118.9735	0.279816054046799	0.00191209117463921	0.10034447149319	Lrp10	low-density lipoprotein receptor-related protein 10 [Source:MGI Symbol;Acc:MGI:1929480]	-	-	-	-	GO:0005886//plasma membrane;GO:0005905//clathrin-coated pit;GO:0016020//membrane	GO:0005041//low-density lipoprotein particle receptor activity;GO:0005515//protein binding	GO:0006629//lipid metabolic process;GO:0006869//lipid transport;GO:0006897//endocytosis;GO:0048839//inner ear development	--
ENSMUSG00000038604	977	1090	1110	1437	1272	1449	1324	24.036	27.642	31.170	41.206	30.355	36.035	29.302	27.616	34.2245	0.30952509507384	0.00192871586437749	0.100623698793392	Ripor1	RHO family interacting cell polarization regulator 1 [Source:MGI Symbol;Acc:MGI:1922937]	-	-	-	-	GO:0005737//cytoplasm;GO:0005794//Golgi apparatus;GO:0016020//membrane;GO:0031252//cell leading edge	GO:0071889//14-3-3 protein binding	GO:0007266//Rho protein signal transduction;GO:0009267//cellular response to starvation;GO:0009611//response to wounding;GO:0030335//positive regulation of cell migration;GO:0034067//protein localization to Golgi apparatus;GO:0035024//negative regulation of Rho protein signal transduction;GO:0051683//establishment of Golgi localization;GO:0090316//positive regulation of intracellular protein tran…	--
ENSMUSG00000089669	251	206	232	297	336	329	404	18.020	15.233	18.919	24.846	23.334	23.742	26.085	17.3906666666667	24.50175	0.494571556151104	0.00192896260098679	0.100623698793392	Tnfsf13	tumor necrosis factor (ligand) superfamily, member 13 [Source:MGI Symbol;Acc:MGI:1916833]	Environmental Information Processing;Human Diseases;Organismal Systems	Signaling molecules and interaction;Immune disease;Immune system	ko04060//Cytokine-cytokine receptor interaction;ko05323//Rheumatoid arthritis;ko04672//Intestinal immune network for IgA production	K05475;K05475;K05475	GO:0005615//extracellular space;GO:0005737//cytoplasm;GO:0016020//membrane	GO:0005125//cytokine activity;GO:0005164//tumor necrosis factor receptor binding;GO:0005515//protein binding	GO:0006955//immune response;GO:0007165//signal transduction;GO:0048298//positive regulation of isotype switching to IgA isotypes	--
ENSMUSG00000006301	2399	2333	2135	3111	2845	3430	2751	103.377	103.061	105.539	159.100	117.779	149.828	105.867	103.992333333333	133.1435	0.356504826680285	0.00193493227808062	0.100633806211936	Tmbim1	transmembrane BAX inhibitor motif containing 1 [Source:MGI Symbol;Acc:MGI:1916910]	-	-	-	-	GO:0005765//lysosomal membrane;GO:0005794//Golgi apparatus;GO:0010008//endosome membrane;GO:0016020//membrane;GO:0043231//intracellular membrane-bounded organelle	GO:0005123//death receptor binding	GO:1902042//negative regulation of extrinsic apoptotic signaling pathway via death domain receptors;GO:1902045//negative regulation of Fas signaling pathway;GO:1903077//negative regulation of protein localization to plasma membrane	--
ENSMUSG00000033373	209	248	228	316	332	335	293	8.084	9.888	10.066	14.245	12.456	13.098	10.194	9.346	12.49825	0.419305161126557	0.00197031932438532	0.101885912648173	Fntb	farnesyltransferase, CAAX box, beta [Source:MGI Symbol;Acc:MGI:1861305]	Metabolism	Metabolism of terpenoids and polyketides	ko00900//Terpenoid backbone biosynthesis	K05954	GO:0005875//microtubule associated complex;GO:0005965//protein farnesyltransferase complex	GO:0003824//catalytic activity;GO:0004311//farnesyltranstransferase activity;GO:0004659//prenyltransferase activity;GO:0004660//protein farnesyltransferase activity;GO:0008270//zinc ion binding;GO:0008318//protein prenyltransferase activity;GO:0016740//transferase activity;GO:0042277//peptide binding;GO:0046872//metal ion binding	GO:0006629//lipid metabolic process;GO:0007275//multicellular organism development;GO:0008283//cell population proliferation;GO:0008284//positive regulation of cell population proliferation;GO:0008285//negative regulation of cell population proliferation;GO:0010035//response to inorganic substance;GO:0014070//response to organic cyclic compound;GO:0018343//protein farnesylation;GO:0034097//respon…	--
ENSMUSG00000031963	396	520	369	316	182	219	274	10.557	14.290	11.228	10.165	4.707	6.520	6.788	12.025	7.045	-0.771365282347768	0.00197070266672986	0.101885912648173	Bmper	BMP-binding endothelial regulator [Source:MGI Symbol;Acc:MGI:1920480]	-	-	-	-	GO:0005576//extracellular region;GO:0005615//extracellular space;GO:0031012//extracellular matrix;GO:0062023//collagen-containing extracellular matrix	GO:0005201//extracellular matrix structural constituent;GO:0005515//protein binding	GO:0001568//blood vessel development;GO:0001657//ureteric bud development;GO:0002043//blood vessel endothelial cell proliferation involved in sprouting angiogenesis;GO:0007182//common-partner SMAD protein phosphorylation;GO:0010594//regulation of endothelial cell migration;GO:0030509//BMP signaling pathway;GO:0030514//negative regulation of BMP signaling pathway;GO:0032880//regulation of protein …	--
ENSMUSG00000026193	56497	67776	58354	140225	76450	159011	79842	728.867	901.814	858.113	2108.191	979.816	2065.793	931.805	829.598	1521.40125	0.874916374286635	0.00197860357274801	0.101991745704108	Fn1	fibronectin 1 [Source:MGI Symbol;Acc:MGI:95566]	Human Diseases;Environmental Information Processing;Human Diseases;Cellular Processes;Human Diseases;Cellular Processes;Human Diseases;Human Diseases;Human Diseases;Human Diseases;Environmental Information Processing;Human Diseases	Cancer: overview;Signal transduction;Infectious disease: viral;Cell motility;Cancer: overview;Cellular community - eukaryotes;Infectious disease: bacterial;Infectious disease: parasitic;Endocrine and metabolic disease;Cancer: specific types;Signaling molecules and interaction;Infectious disease: bacterial	ko05200//Pathways in cancer;ko04151//PI3K-Akt signaling pathway;ko05165//Human papillomavirus infection;ko04810//Regulation of actin cytoskeleton;ko05205//Proteoglycans in cancer;ko04510//Focal adhesion;ko05135//Yersinia infection;ko05146//Amoebiasis;ko04933//AGE-RAGE signaling pathway in diabetic complications;ko05222//Small cell lung cancer;ko04512//ECM-receptor interaction;ko05100//Bacterial i…	K05717;K05717;K05717;K05717;K05717;K05717;K05717;K05717;K05717;K05717;K05717;K05717	GO:0005576//extracellular region;GO:0005577//fibrinogen complex;GO:0005604//basement membrane;GO:0005615//extracellular space;GO:0005793//endoplasmic reticulum-Golgi intermediate compartment;GO:0016324//apical plasma membrane;GO:0031012//extracellular matrix;GO:0062023//collagen-containing extracellular matrix;GO:0070062//extracellular exosome	GO:0002020//protease binding;GO:0005102//signaling receptor binding;GO:0005178//integrin binding;GO:0005201//extracellular matrix structural constituent;GO:0005515//protein binding;GO:0008201//heparin binding;GO:0016504//peptidase activator activity;GO:0042802//identical protein binding;GO:0043394//proteoglycan binding;GO:0045340//mercury ion binding	GO:0001525//angiogenesis;GO:0001775//cell activation;GO:0001932//regulation of protein phosphorylation;GO:0006953//acute-phase response;GO:0007044//cell-substrate junction assembly;GO:0007155//cell adhesion;GO:0007160//cell-matrix adhesion;GO:0007161//calcium-independent cell-matrix adhesion;GO:0007229//integrin-mediated signaling pathway;GO:0007399//nervous system development;GO:0007507//heart d…	--
ENSMUSG00000021279	1892	2049	1736	2428	2270	2418	2520	30.701	32.641	30.559	42.863	33.394	36.793	35.080	31.3003333333333	37.0325	0.242613925402621	0.00200998286566638	0.103303632650458	Cdc42bpb	CDC42 binding protein kinase beta [Source:MGI Symbol;Acc:MGI:2136459]	-	-	-	-	GO:0005737//cytoplasm;GO:0005856//cytoskeleton;GO:0005886//plasma membrane;GO:0005911//cell-cell junction;GO:0016020//membrane;GO:0030027//lamellipodium;GO:0031252//cell leading edge;GO:0042641//actomyosin;GO:0042995//cell projection;GO:0070161//anchoring junction	GO:0000166//nucleotide binding;GO:0000287//magnesium ion binding;GO:0004672//protein kinase activity;GO:0004674//protein serine/threonine kinase activity;GO:0005515//protein binding;GO:0005524//ATP binding;GO:0016301//kinase activity;GO:0016740//transferase activity;GO:0031267//small GTPase binding;GO:0044877//protein-containing complex binding;GO:0046872//metal ion binding;GO:0106310//protein se…	GO:0006468//protein phosphorylation;GO:0007010//cytoskeleton organization;GO:0016310//phosphorylation;GO:0016477//cell migration;GO:0018107//peptidyl-threonine phosphorylation;GO:0030036//actin cytoskeleton organization;GO:0031032//actomyosin structure organization;GO:0031532//actin cytoskeleton reorganization	--
ENSMUSG00000028776	3194	2698	1851	4324	3700	4463	3755	165.475	144.815	109.389	261.482	186.010	234.247	175.100	139.893	214.20975	0.614700373102605	0.00204921590854888	0.104922929969832	Tinagl1	tubulointerstitial nephritis antigen-like 1 [Source:MGI Symbol;Acc:MGI:2137617]	-	-	-	-	GO:0005576//extracellular region;GO:0005615//extracellular space;GO:0005737//cytoplasm;GO:0062023//collagen-containing extracellular matrix	GO:0005201//extracellular matrix structural constituent;GO:0008234//cysteine-type peptidase activity;GO:0043236//laminin binding	GO:0006508//proteolysis	--
ENSMUSG00000006442	577	599	598	877	736	726	787	43.584	46.639	51.557	77.210	53.927	55.433	53.476	47.26	60.0115	0.344619361462783	0.00205353378406202	0.104922929969832	Srm	spermidine synthase [Source:MGI Symbol;Acc:MGI:102690]	Metabolism;Metabolism;Metabolism;Metabolism	Global and overview maps;Metabolism of other amino acids;Amino acid metabolism;Amino acid metabolism	ko01100//Metabolic pathways;ko00480//Glutathione metabolism;ko00330//Arginine and proline metabolism;ko00270//Cysteine and methionine metabolism	K00797;K00797;K00797;K00797	GO:0005829//cytosol	GO:0003824//catalytic activity;GO:0004766//spermidine synthase activity;GO:0016740//transferase activity;GO:0042802//identical protein binding;GO:0042803//protein homodimerization activity	GO:0006595//polyamine metabolic process;GO:0006596//polyamine biosynthetic process;GO:0008295//spermidine biosynthetic process;GO:1990830//cellular response to leukemia inhibitory factor	--
ENSMUSG00000020642	610	591	512	368	464	409	343	13.536	13.181	11.908	8.761	9.107	8.641	6.223	12.875	8.183	-0.653870675256045	0.00207799828885025	0.105862468381982	Rnf144a	ring finger protein 144A [Source:MGI Symbol;Acc:MGI:1344401]	-	-	-	-	GO:0000151//ubiquitin ligase complex;GO:0005737//cytoplasm;GO:0005794//Golgi apparatus;GO:0005886//plasma membrane;GO:0016020//membrane;GO:0030659//cytoplasmic vesicle membrane;GO:0031410//cytoplasmic vesicle;GO:0043231//intracellular membrane-bounded organelle	GO:0004842//ubiquitin-protein transferase activity;GO:0016740//transferase activity;GO:0031624//ubiquitin conjugating enzyme binding;GO:0046872//metal ion binding;GO:0061630//ubiquitin protein ligase activity	GO:0000209//protein polyubiquitination;GO:0006511//ubiquitin-dependent protein catabolic process;GO:0016567//protein ubiquitination;GO:0019538//protein metabolic process;GO:0032436//positive regulation of proteasomal ubiquitin-dependent protein catabolic process	--
ENSMUSG00000024349	1011	854	871	1202	1164	1128	1251	48.948	46.633	53.745	70.170	55.542	59.208	53.819	49.7753333333333	59.68475	0.261931379428439	0.00208599408787198	0.105959985402313	Sting1	stimulator of interferon response cGAMP interactor 1 [Source:MGI Symbol;Acc:MGI:1919762]	Human Diseases;Human Diseases;Human Diseases;Human Diseases;Organismal Systems;Organismal Systems;Organismal Systems	Infectious disease: viral;Infectious disease: viral;Infectious disease: viral;Infectious disease: viral;Immune system;Immune system;Immune system	ko05168//Herpes simplex virus 1 infection;ko05163//Human cytomegalovirus infection;ko05170//Human immunodeficiency virus 1 infection;ko05171//Coronavirus disease - COVID-19;ko04621//NOD-like receptor signaling pathway;ko04622//RIG-I-like receptor signaling pathway;ko04623//Cytosolic DNA-sensing pathway	K12654;K12654;K12654;K12654;K12654;K12654;K12654	GO:0000139//Golgi membrane;GO:0000421//autophagosome membrane;GO:0005654//nucleoplasm;GO:0005737//cytoplasm;GO:0005739//mitochondrion;GO:0005741//mitochondrial outer membrane;GO:0005768//endosome;GO:0005776//autophagosome;GO:0005777//peroxisome;GO:0005783//endoplasmic reticulum;GO:0005789//endoplasmic reticulum membrane;GO:0005794//Golgi apparatus;GO:0005829//cytosol;GO:0005886//plasma membrane;G…	GO:0000166//nucleotide binding;GO:0005515//protein binding;GO:0009055//electron transfer activity;GO:0016491//oxidoreductase activity;GO:0016625//oxidoreductase activity, acting on the aldehyde or oxo group of donors, iron-sulfur protein as acceptor;GO:0019901//protein kinase binding;GO:0031625//ubiquitin protein ligase binding;GO:0035438//cyclic-di-GMP binding;GO:0035591//signaling adaptor activ…	GO:0000045//autophagosome assembly;GO:0002218//activation of innate immune response;GO:0002221//pattern recognition receptor signaling pathway;GO:0002230//positive regulation of defense response to virus by host;GO:0002376//immune system process;GO:0002753//cytoplasmic pattern recognition receptor signaling pathway;GO:0006914//autophagy;GO:0010468//regulation of gene expression;GO:0016239//positi…	--
ENSMUSG00000056498	233	242	201	294	320	350	311	7.046	7.544	6.938	10.363	9.387	10.699	8.460	7.176	9.72725	0.438852106719932	0.00209941384576129	0.106162484458512	Tmem154	transmembrane protein 154 [Source:MGI Symbol;Acc:MGI:2444725]	-	-	-	-	GO:0005575//cellular_component;GO:0016020//membrane	GO:0003674//molecular_function	GO:0008150//biological_process	--
ENSMUSG00000029146	1534	1438	1592	1789	1904	2056	1926	76.822	79.362	91.003	106.387	94.000	107.503	86.770	82.3956666666667	98.665	0.259969934437312	0.00211203186823064	0.106162484458512	Snx17	sorting nexin 17 [Source:MGI Symbol;Acc:MGI:2387801]	-	-	-	-	GO:0005737//cytoplasm;GO:0005768//endosome;GO:0005769//early endosome;GO:0005794//Golgi apparatus;GO:0005829//cytosol;GO:0005856//cytoskeleton;GO:0010008//endosome membrane;GO:0016020//membrane;GO:0030659//cytoplasmic vesicle membrane;GO:0031410//cytoplasmic vesicle;GO:0032991//protein-containing complex;GO:0043231//intracellular membrane-bounded organelle	GO:0005515//protein binding;GO:0008289//lipid binding;GO:0035091//phosphatidylinositol binding;GO:0050750//low-density lipoprotein particle receptor binding	GO:0001822//kidney development;GO:0003279//cardiac septum development;GO:0006886//intracellular protein transport;GO:0006898//receptor-mediated endocytosis;GO:0007165//signal transduction;GO:0015031//protein transport;GO:0016192//vesicle-mediated transport;GO:0032456//endocytic recycling;GO:0035904//aorta development;GO:0060976//coronary vasculature development	--
ENSMUSG00000031841	2459	3710	2496	5484	3955	6456	3945	65.659	102.115	76.072	170.672	102.438	174.254	94.758	81.282	135.5305	0.737609748338791	0.00211319113678176	0.106162484458512	Cdh13	cadherin 13 [Source:MGI Symbol;Acc:MGI:99551]	-	-	-	-	GO:0005615//extracellular space;GO:0005737//cytoplasm;GO:0005886//plasma membrane;GO:0005901//caveola;GO:0005912//adherens junction;GO:0009897//external side of plasma membrane;GO:0016020//membrane;GO:0016342//catenin complex;GO:0043005//neuron projection;GO:0045202//synapse;GO:0048471//perinuclear region of cytoplasm;GO:0098982//GABA-ergic synapse	GO:0005509//calcium ion binding;GO:0005515//protein binding;GO:0030169//low-density lipoprotein particle binding;GO:0042802//identical protein binding;GO:0045296//cadherin binding;GO:0046872//metal ion binding;GO:0055100//adiponectin binding;GO:0071813//lipoprotein particle binding	GO:0000902//cell morphogenesis;GO:0001938//positive regulation of endothelial cell proliferation;GO:0001954//positive regulation of cell-matrix adhesion;GO:0002040//sprouting angiogenesis;GO:0007043//cell-cell junction assembly;GO:0007155//cell adhesion;GO:0007156//homophilic cell adhesion via plasma membrane adhesion molecules;GO:0007162//negative regulation of cell adhesion;GO:0007266//Rho prot…	--
ENSMUSG00000042622	332	246	224	736	401	441	406	17.225	13.491	13.324	44.641	20.442	23.066	19.339	14.68	26.872	0.872251732503924	0.0021143535617921	0.106162484458512	Maff	v-maf musculoaponeurotic fibrosarcoma oncogene family, protein F (avian) [Source:MGI Symbol;Acc:MGI:96910]	-	-	-	-	GO:0005634//nucleus;GO:0005654//nucleoplasm;GO:0005739//mitochondrion;GO:0090575//RNA polymerase II transcription regulator complex	GO:0000978//RNA polymerase II cis-regulatory region sequence-specific DNA binding;GO:0000981//DNA-binding transcription factor activity, RNA polymerase II-specific;GO:0001228//DNA-binding transcription activator activity, RNA polymerase II-specific;GO:0003677//DNA binding;GO:0003700//DNA-binding transcription factor activity;GO:0043565//sequence-specific DNA binding;GO:1990837//sequence-specific …	GO:0001701//in utero embryonic development;GO:0006355//regulation of transcription, DNA-templated;GO:0006357//regulation of transcription by RNA polymerase II;GO:0035914//skeletal muscle cell differentiation;GO:0045604//regulation of epidermal cell differentiation;GO:0045944//positive regulation of transcription by RNA polymerase II	TF_bZIP
ENSMUSG00000022629	177	515	42	79	59	54	48	2.953	12.214	0.922	1.728	1.371	1.323	1.010	5.363	1.358	-1.98155677377887	0.00213018162892138	0.106649869312348	Kif21a	kinesin family member 21A [Source:MGI Symbol;Acc:MGI:109188]	-	-	-	-	GO:0005737//cytoplasm;GO:0005829//cytosol;GO:0005856//cytoskeleton;GO:0005871//kinesin complex;GO:0005874//microtubule;GO:0005886//plasma membrane;GO:0030424//axon;GO:0030425//dendrite;GO:0042995//cell projection	GO:0000166//nucleotide binding;GO:0003774//cytoskeletal motor activity;GO:0003777//microtubule motor activity;GO:0005515//protein binding;GO:0005524//ATP binding;GO:0008017//microtubule binding;GO:0016887//ATP hydrolysis activity;GO:0071532//ankyrin repeat binding	GO:0007018//microtubule-based movement	--
ENSMUSG00000020788	1168	1860	1253	1940	2583	3972	2203	25.716	42.214	31.564	49.803	55.161	88.467	43.609	33.1646666666667	59.26	0.837411600673068	0.00214174396768333	0.106921504724775	Atp2a3	ATPase, Ca++ transporting, ubiquitous [Source:MGI Symbol;Acc:MGI:1194503]	Human Diseases;Human Diseases;Environmental Information Processing;Environmental Information Processing;Human Diseases;Environmental Information Processing;Organismal Systems;Human Diseases;Organismal Systems;Organismal Systems;Human Diseases;Human Diseases;Organismal Systems;Human Diseases	Neurodegenerative disease;Neurodegenerative disease;Signal transduction;Signal transduction;Cardiovascular disease;Signal transduction;Circulatory system;Neurodegenerative disease;Endocrine system;Digestive system;Cardiovascular disease;Cardiovascular disease;Circulatory system;Cardiovascular disease	ko05022//Pathways of neurodegeneration - multiple diseases;ko05010//Alzheimer disease;ko04020//Calcium signaling pathway;ko04024//cAMP signaling pathway;ko05415//Diabetic cardiomyopathy;ko04022//cGMP-PKG signaling pathway;ko04261//Adrenergic signaling in cardiomyocytes;ko05017//Spinocerebellar ataxia;ko04919//Thyroid hormone signaling pathway;ko04972//Pancreatic secretion;ko05414//Dilated cardiom…	K05853;K05853;K05853;K05853;K05853;K05853;K05853;K05853;K05853;K05853;K05853;K05853;K05853;K05853	GO:0005783//endoplasmic reticulum;GO:0005789//endoplasmic reticulum membrane;GO:0016020//membrane;GO:0016529//sarcoplasmic reticulum;GO:0031090//organelle membrane;GO:0033017//sarcoplasmic reticulum membrane	GO:0000166//nucleotide binding;GO:0005215//transporter activity;GO:0005388//P-type calcium transporter activity;GO:0005515//protein binding;GO:0005524//ATP binding;GO:0008656//cysteine-type endopeptidase activator activity involved in apoptotic process;GO:0015085//calcium ion transmembrane transporter activity;GO:0016887//ATP hydrolysis activity;GO:0030899//calcium-dependent ATPase activity;GO:00…	GO:0006811//ion transport;GO:0006816//calcium ion transport;GO:0006874//cellular calcium ion homeostasis;GO:0006919//activation of cysteine-type endopeptidase activity involved in apoptotic process;GO:0032469//endoplasmic reticulum calcium ion homeostasis;GO:0070059//intrinsic apoptotic signaling pathway in response to endoplasmic reticulum stress;GO:0070588//calcium ion transmembrane transport;G…	--
ENSMUSG00000007888	558	537	356	1722	663	1751	611	38.952	34.403	27.140	136.883	41.040	108.810	34.087	33.4983333333333	80.205	1.25960285954549	0.00215784383702288	0.107417466206999	Crlf1	cytokine receptor-like factor 1 [Source:MGI Symbol;Acc:MGI:1340030]	-	-	-	-	GO:0005576//extracellular region;GO:0005615//extracellular space;GO:0009897//external side of plasma membrane;GO:0043235//receptor complex;GO:0097058//CRLF-CLCF1 complex	GO:0004896//cytokine receptor activity;GO:0005125//cytokine activity;GO:0005127//ciliary neurotrophic factor receptor binding;GO:0005515//protein binding;GO:0019955//cytokine binding	GO:0001657//ureteric bud development;GO:0008284//positive regulation of cell population proliferation;GO:0019221//cytokine-mediated signaling pathway;GO:0042531//positive regulation of tyrosine phosphorylation of STAT protein;GO:0043524//negative regulation of neuron apoptotic process;GO:2000672//negative regulation of motor neuron apoptotic process	--
ENSMUSG00000030629	974	1159	840	648	766	689	702	58.893	71.234	59.616	45.826	44.471	43.080	36.765	63.2476666666667	42.5355	-0.572344843958038	0.00216570652054623	0.107501722813325	Zfand6	zinc finger, AN1-type domain 6 [Source:MGI Symbol;Acc:MGI:1929510]	-	-	-	-	GO:0005737//cytoplasm	GO:0003677//DNA binding;GO:0005515//protein binding;GO:0008270//zinc ion binding;GO:0031593//polyubiquitin modification-dependent protein binding;GO:0046872//metal ion binding	GO:0006625//protein targeting to peroxisome;GO:0006915//apoptotic process;GO:0015031//protein transport;GO:0043066//negative regulation of apoptotic process;GO:0043122//regulation of I-kappaB kinase/NF-kappaB signaling;GO:0071356//cellular response to tumor necrosis factor	--
ENSMUSG00000003435	1721	1601	1627	1986	1972	2014	1998	49.736	47.407	53.326	66.465	54.924	58.530	51.554	50.1563333333333	57.86825	0.20634013194984	0.0021765065829606	0.107582615428349	Supt5	suppressor of Ty 5, DSIF elongation factor subunit [Source:MGI Symbol;Acc:MGI:1202400]	-	-	-	-	GO:0005634//nucleus;GO:0005654//nucleoplasm;GO:0032044//DSIF complex	GO:0003682//chromatin binding;GO:0003729//mRNA binding;GO:0005515//protein binding;GO:0019899//enzyme binding;GO:0046982//protein heterodimerization activity	GO:0000122//negative regulation of transcription by RNA polymerase II;GO:0006355//regulation of transcription, DNA-templated;GO:0006357//regulation of transcription by RNA polymerase II;GO:0006368//transcription elongation from RNA polymerase II promoter;GO:0016239//positive regulation of macroautophagy;GO:0032784//regulation of DNA-templated transcription, elongation;GO:0032785//negative regulat…	--
ENSMUSG00000026965	1353	1403	1440	1618	1775	1794	1732	51.167	48.656	55.298	63.447	65.543	61.011	54.677	51.707	61.1695	0.242452880319522	0.00217968565954239	0.107582615428349	Anapc2	anaphase promoting complex subunit 2 [Source:MGI Symbol;Acc:MGI:2139135]	Human Diseases;Genetic Information Processing;Cellular Processes;Cellular Processes;Organismal Systems	Infectious disease: viral;Folding, sorting and degradation;Cell growth and death;Cell growth and death;Endocrine system	ko05166//Human T-cell leukemia virus 1 infection;ko04120//Ubiquitin mediated proteolysis;ko04110//Cell cycle;ko04114//Oocyte meiosis;ko04914//Progesterone-mediated oocyte maturation	K03349;K03349;K03349;K03349;K03349	GO:0005634//nucleus;GO:0005680//anaphase-promoting complex	GO:0031625//ubiquitin protein ligase binding	GO:0006511//ubiquitin-dependent protein catabolic process;GO:0007049//cell cycle;GO:0007091//metaphase/anaphase transition of mitotic cell cycle;GO:0007399//nervous system development;GO:0010629//negative regulation of gene expression;GO:0016567//protein ubiquitination;GO:0030154//cell differentiation;GO:0031915//positive regulation of synaptic plasticity;GO:0045773//positive regulation of axon e…	--
ENSMUSG00000032315	147	99	84	25	59	44	60	5.668	3.935	3.697	1.124	2.207	1.715	2.081	4.43333333333333	1.78175	-1.31509691552575	0.00220229633939923	0.108391551190262	Cyp1a1	cytochrome P450, family 1, subfamily a, polypeptide 1 [Source:MGI Symbol;Acc:MGI:88588]	Metabolism;Human Diseases;Human Diseases;Human Diseases;Metabolism;Metabolism;Human Diseases;Metabolism;Organismal Systems;Metabolism	Global and overview maps;Cancer: overview;Cardiovascular disease;Cancer: overview;Metabolism of cofactors and vitamins;Lipid metabolism;Cancer: overview;Xenobiotics biodegradation and metabolism;Endocrine system;Amino acid metabolism	ko01100//Metabolic pathways;ko05208//Chemical carcinogenesis - reactive oxygen species;ko05417//Lipid and atherosclerosis;ko05207//Chemical carcinogenesis - receptor activation;ko00830//Retinol metabolism;ko00140//Steroid hormone biosynthesis;ko05204//Chemical carcinogenesis - DNA adducts;ko00980//Metabolism of xenobiotics by cytochrome P450;ko04913//Ovarian steroidogenesis;ko00380//Tryptophan me…	K07408;K07408;K07408;K07408;K07408;K07408;K07408;K07408;K07408;K07408	GO:0005737//cytoplasm;GO:0005739//mitochondrion;GO:0005743//mitochondrial inner membrane;GO:0005783//endoplasmic reticulum;GO:0005789//endoplasmic reticulum membrane;GO:0016020//membrane;GO:0043231//intracellular membrane-bounded organelle	GO:0003824//catalytic activity;GO:0004497//monooxygenase activity;GO:0005506//iron ion binding;GO:0008391//arachidonic acid monooxygenase activity;GO:0008395//steroid hydroxylase activity;GO:0016491//oxidoreductase activity;GO:0016679//oxidoreductase activity, acting on diphenols and related substances as donors;GO:0016705//oxidoreductase activity, acting on paired donors, with incorporation or r…	GO:0001666//response to hypoxia;GO:0001676//long-chain fatty acid metabolic process;GO:0001889//liver development;GO:0002933//lipid hydroxylation;GO:0006629//lipid metabolic process;GO:0006631//fatty acid metabolic process;GO:0006694//steroid biosynthetic process;GO:0006778//porphyrin-containing compound metabolic process;GO:0006805//xenobiotic metabolic process;GO:0008202//steroid metabolic proc…	--
ENSMUSG00000026223	5819	6380	6196	7191	7258	7956	7901	263.722	298.054	320.517	379.852	319.075	364.482	322.117	294.097666666667	346.3815	0.23606654065056	0.00221739905230576	0.108624566101088	Itm2c	integral membrane protein 2C [Source:MGI Symbol;Acc:MGI:1927594]	-	-	-	-	GO:0005764//lysosome;GO:0005765//lysosomal membrane;GO:0005794//Golgi apparatus;GO:0005886//plasma membrane;GO:0016020//membrane;GO:0048471//perinuclear region of cytoplasm	GO:0001540//amyloid-beta binding;GO:0005524//ATP binding	GO:0010977//negative regulation of neuron projection development;GO:0030182//neuron differentiation;GO:0042985//negative regulation of amyloid precursor protein biosynthetic process;GO:2001238//positive regulation of extrinsic apoptotic signaling pathway	--
ENSMUSG00000051652	86	212	54	51	29	26	46	2.023	5.141	1.450	1.398	0.662	0.618	0.973	2.87133333333333	0.91275	-1.65342915408582	0.00221949982964973	0.108624566101088	Lrrc3	leucine rich repeat containing 3 [Source:MGI Symbol;Acc:MGI:2447899]	-	-	-	-	GO:0005886//plasma membrane;GO:0016020//membrane	GO:0005515//protein binding	-	--
ENSMUSG00000026421	6242	8952	7077	18017	8024	17092	12400	346.051	511.577	447.824	1164.194	431.502	957.833	618.399	435.150666666667	792.982	0.865773111861282	0.00223161681908826	0.108911652210013	Csrp1	cysteine and glycine-rich protein 1 [Source:MGI Symbol;Acc:MGI:88549]	-	-	-	-	GO:0005634//nucleus;GO:0005654//nucleoplasm;GO:0005737//cytoplasm;GO:0015629//actin cytoskeleton;GO:0030018//Z disc	GO:0005515//protein binding;GO:0008307//structural constituent of muscle;GO:0042805//actinin binding;GO:0046872//metal ion binding	GO:0030036//actin cytoskeleton organization;GO:0045214//sarcomere organization;GO:0060537//muscle tissue development	--
ENSMUSG00000004665	2006	2520	2540	3603	2691	3973	3696	85.088	106.720	119.109	176.940	107.241	164.994	136.595	103.639	146.4425	0.498767307691016	0.00225422238858692	0.109353366467825	Cnn2	calponin 2 [Source:MGI Symbol;Acc:MGI:105093]	-	-	-	-	GO:0001725//stress fiber;GO:0015629//actin cytoskeleton	GO:0003779//actin binding;GO:0005515//protein binding;GO:0005516//calmodulin binding;GO:0051015//actin filament binding	GO:0006909//phagocytosis;GO:0007015//actin filament organization;GO:0010628//positive regulation of gene expression;GO:0030097//hemopoiesis;GO:0031032//actomyosin structure organization;GO:0032970//regulation of actin filament-based process;GO:0042060//wound healing;GO:0050765//negative regulation of phagocytosis;GO:0051649//establishment of localization in cell;GO:0070663//regulation of leukocyt…	--
ENSMUSG00000030744	8952	8275	9902	10768	11645	11523	12472	649.648	621.207	764.545	924.407	700.271	805.945	840.819	678.466666666667	817.8605	0.269576850794553	0.00225861045776487	0.109353366467825	Rps3	ribosomal protein S3 [Source:MGI Symbol;Acc:MGI:1350917]	Human Diseases;Human Diseases;Genetic Information Processing	Infectious disease: bacterial;Infectious disease: viral;Translation	ko05132//Salmonella infection;ko05171//Coronavirus disease - COVID-19;ko03010//Ribosome	K02985;K02985;K02985	GO:0005634//nucleus;GO:0005730//nucleolus;GO:0005737//cytoplasm;GO:0005739//mitochondrion;GO:0005743//mitochondrial inner membrane;GO:0005759//mitochondrial matrix;GO:0005783//endoplasmic reticulum;GO:0005819//spindle;GO:0005829//cytosol;GO:0005840//ribosome;GO:0005844//polysome;GO:0005856//cytoskeleton;GO:0005886//plasma membrane;GO:0012505//endomembrane system;GO:0014069//postsynaptic density;G…	GO:0000977//RNA polymerase II transcription regulatory region sequence-specific DNA binding;GO:0003677//DNA binding;GO:0003684//damaged DNA binding;GO:0003723//RNA binding;GO:0003729//mRNA binding;GO:0003735//structural constituent of ribosome;GO:0003906//DNA-(apurinic or apyrimidinic site) endonuclease activity;GO:0004520//endodeoxyribonuclease activity;GO:0005515//protein binding;GO:0008017//mi…	GO:0002181//cytoplasmic translation;GO:0006281//DNA repair;GO:0006412//translation;GO:0006417//regulation of translation;GO:0006915//apoptotic process;GO:0006974//cellular response to DNA damage stimulus;GO:0007049//cell cycle;GO:0007059//chromosome segregation;GO:0010628//positive regulation of gene expression;GO:0017148//negative regulation of translation;GO:0031116//positive regulation of micr…	--
ENSMUSG00000026077	109	378	28	51	36	39	27	3.313	18.825	0.763	3.564	2.706	0.941	0.579	7.63366666666667	1.9475	-1.97075286260943	0.00225949675305154	0.109353366467825	Npas2	neuronal PAS domain protein 2 [Source:MGI Symbol;Acc:MGI:109232]	Organismal Systems	Environmental adaptation	ko04710//Circadian rhythm	K09026	GO:0005634//nucleus;GO:0005654//nucleoplasm;GO:0005667//transcription regulator complex;GO:0005737//cytoplasm;GO:0005829//cytosol	GO:0000981//DNA-binding transcription factor activity, RNA polymerase II-specific;GO:0003677//DNA binding;GO:0003700//DNA-binding transcription factor activity;GO:0046983//protein dimerization activity;GO:0051879//Hsp90 protein binding;GO:1990837//sequence-specific double-stranded DNA binding	GO:0006355//regulation of transcription, DNA-templated;GO:0006357//regulation of transcription by RNA polymerase II;GO:0006974//cellular response to DNA damage stimulus;GO:0032922//circadian regulation of gene expression;GO:0045739//positive regulation of DNA repair;GO:0045893//positive regulation of transcription, DNA-templated;GO:0048511//rhythmic process;GO:0051775//response to redox state	bHLH
ENSMUSG00000035478	1530	1517	1489	2002	2113	1745	1877	101.969	104.356	111.605	154.113	142.259	116.481	112.081	105.976666666667	131.2335	0.308389388550877	0.0022724268657562	0.10949852148199	Mbd3	methyl-CpG binding domain protein 3 [Source:MGI Symbol;Acc:MGI:1333812]	-	-	-	-	GO:0000785//chromatin;GO:0000792//heterochromatin;GO:0005634//nucleus;GO:0005654//nucleoplasm;GO:0005694//chromosome;GO:0005737//cytoplasm;GO:0016581//NuRD complex;GO:0032991//protein-containing complex	GO:0003677//DNA binding;GO:0003682//chromatin binding;GO:0005515//protein binding;GO:0008327//methyl-CpG binding	GO:0000122//negative regulation of transcription by RNA polymerase II;GO:0001701//in utero embryonic development;GO:0006338//chromatin remodeling;GO:0006346//DNA methylation-dependent heterochromatin assembly;GO:0007507//heart development;GO:0009888//tissue development;GO:0014070//response to organic cyclic compound;GO:0016573//histone acetylation;GO:0016575//histone deacetylation;GO:0031667//res…	MBD
ENSMUSG00000047557	620	666	567	939	802	1487	920	56.349	62.395	58.820	99.470	70.705	136.613	75.218	59.188	95.5015	0.690218685074711	0.00227799555249335	0.10949852148199	Lxn	latexin [Source:MGI Symbol;Acc:MGI:107633]	-	-	-	-	GO:0005615//extracellular space;GO:0005737//cytoplasm	GO:0004857//enzyme inhibitor activity;GO:0008191//metalloendopeptidase inhibitor activity;GO:0008201//heparin binding;GO:0030414//peptidase inhibitor activity	GO:0006954//inflammatory response;GO:0010466//negative regulation of peptidase activity;GO:0050965//detection of temperature stimulus involved in sensory perception of pain	--
ENSMUSG00000059555	902	574	856	1050	1191	1200	1323	28.006	18.371	30.337	37.999	35.871	37.663	36.953	25.5713333333333	37.1215	0.537727620704596	0.00228328355433053	0.10949852148199	Tor4a	torsin family 4, member A [Source:MGI Symbol;Acc:MGI:2442720]	-	-	-	-	GO:0005635//nuclear envelope;GO:0005788//endoplasmic reticulum lumen;GO:0016020//membrane	GO:0000166//nucleotide binding;GO:0003674//molecular_function;GO:0005524//ATP binding;GO:0016887//ATP hydrolysis activity	GO:0008150//biological_process	--
ENSMUSG00000000743	1677	1427	1678	1863	2151	2195	2256	79.199	69.469	90.453	102.548	98.539	104.787	95.843	79.707	100.42925	0.33340118040024	0.00228763484012194	0.10949852148199	Chmp1a	charged multivesicular body protein 1A [Source:MGI Symbol;Acc:MGI:1920159]	Cellular Processes;Cellular Processes	Transport and catabolism;Cell growth and death	ko04144//Endocytosis;ko04217//Necroptosis	K12197;K12197	GO:0000421//autophagosome membrane;GO:0000776//kinetochore;GO:0000794//condensed nuclear chromosome;GO:0000815//ESCRT III complex;GO:0005634//nucleus;GO:0005643//nuclear pore;GO:0005737//cytoplasm;GO:0005765//lysosomal membrane;GO:0005768//endosome;GO:0005769//early endosome;GO:0005771//multivesicular body;GO:0005815//microtubule organizing center;GO:0005828//kinetochore microtubule;GO:0005886//p…	GO:0005515//protein binding;GO:0019904//protein domain specific binding;GO:0042802//identical protein binding;GO:0042803//protein homodimerization activity	GO:0001778//plasma membrane repair;GO:0006914//autophagy;GO:0006997//nucleus organization;GO:0007034//vacuolar transport;GO:0007049//cell cycle;GO:0007076//mitotic chromosome condensation;GO:0007080//mitotic metaphase plate congression;GO:0010629//negative regulation of gene expression;GO:0010824//regulation of centrosome duplication;GO:0015031//protein transport;GO:0016192//vesicle-mediated tran…	--
ENSMUSG00000015023	454	474	466	578	623	601	573	18.016	19.384	21.090	26.711	23.971	24.097	20.444	19.4966666666667	23.80575	0.288082593350779	0.00230557034241944	0.109909693367125	Ddx19a	DEAD box helicase 19a [Source:MGI Symbol;Acc:MGI:99526]	Genetic Information Processing;Genetic Information Processing	Translation;Translation	ko03013//Nucleocytoplasmic transport;ko03015//mRNA surveillance pathway	K18655;K18655	GO:0005634//nucleus;GO:0005654//nucleoplasm;GO:0005737//cytoplasm;GO:0010494//cytoplasmic stress granule	GO:0000166//nucleotide binding;GO:0003676//nucleic acid binding;GO:0003723//RNA binding;GO:0003724//RNA helicase activity;GO:0004386//helicase activity;GO:0005524//ATP binding;GO:0016787//hydrolase activity;GO:0016887//ATP hydrolysis activity	GO:0010043//response to zinc ion;GO:0016973//poly(A)+ mRNA export from nucleus;GO:0043065//positive regulation of apoptotic process	--
ENSMUSG00000003660	1741	1655	1634	2106	2087	1986	1983	26.087	25.562	27.946	36.780	30.333	30.080	26.729	26.5316666666667	30.9805	0.223645122582864	0.00230884163303493	0.109909693367125	Snrnp200	small nuclear ribonucleoprotein 200 (U5) [Source:MGI Symbol;Acc:MGI:2444401]	Genetic Information Processing	Transcription	ko03040//Spliceosome	K12854	GO:0005634//nucleus;GO:0005654//nucleoplasm;GO:0005681//spliceosomal complex;GO:0005682//U5 snRNP;GO:0046540//U4/U6 x U5 tri-snRNP complex;GO:0071005//U2-type precatalytic spliceosome;GO:0071006//U2-type catalytic step 1 spliceosome;GO:0071013//catalytic step 2 spliceosome;GO:1990904//ribonucleoprotein complex	GO:0000166//nucleotide binding;GO:0003676//nucleic acid binding;GO:0003724//RNA helicase activity;GO:0004386//helicase activity;GO:0005524//ATP binding;GO:0016787//hydrolase activity;GO:0016887//ATP hydrolysis activity;GO:0042802//identical protein binding	GO:0000388//spliceosome conformational change to release U4 (or U4atac) and U1 (or U11);GO:0000398//mRNA splicing, via spliceosome;GO:0006397//mRNA processing;GO:0008380//RNA splicing;GO:0016043//cellular component organization	--
ENSMUSG00000058569	2270	1915	2100	2640	2657	2530	2783	161.562	140.495	170.599	219.001	183.436	182.020	178.181	157.552	190.6595	0.275170349727384	0.00232799468941574	0.110519486304334	Tmed9	transmembrane p24 trafficking protein 9 [Source:MGI Symbol;Acc:MGI:1914761]	-	-	-	-	GO:0000139//Golgi membrane;GO:0005737//cytoplasm;GO:0005783//endoplasmic reticulum;GO:0005789//endoplasmic reticulum membrane;GO:0005793//endoplasmic reticulum-Golgi intermediate compartment;GO:0005794//Golgi apparatus;GO:0008021//synaptic vesicle;GO:0016020//membrane;GO:0030134//COPII-coated ER to Golgi transport vesicle;GO:0033116//endoplasmic reticulum-Golgi intermediate compartment membrane;G…	GO:0019905//syntaxin binding	GO:0006886//intracellular protein transport;GO:0006888//endoplasmic reticulum to Golgi vesicle-mediated transport;GO:0007030//Golgi organization;GO:0010638//positive regulation of organelle organization;GO:0015031//protein transport;GO:0048205//COPI coating of Golgi vesicle	--
[truncated: 21,532 more rows]
