# Supplementary material for: Brown remodeling of white adipose tissue protects against abdominal aortic aneurysm via batokine FSTL1
Source: EMBO Mol Med. 2025 Oct 9;17(11):3080–109. doi: 10.1038/s44321-025-00318-z (PMC12603302; doi:10.1038/s44321-025-00318-z)
Supplement: Supplementary file 3 — Source data Fig. 2 [file 44321_2025_318_MOESM3_ESM.zip › Figure 2/Figure 2D/Figure 2D.xlsx]

## Sheet: Sheet1
Control	Ang II+Saline	Ang II+CL316,243
73.1834	30.4711	60.1726
75.7761	32.2654	62.8404
79.1356	35.5131	57.3973
79.8165	18.8301	64.1205
71.0958	23.6319	61.213
72.8055	29.1585	66.765
	39.564	54.9287
	26.4971	52.6873
	20.8999	51.0765
