# Supplementary material for: Brown remodeling of white adipose tissue protects against abdominal aortic aneurysm via batokine FSTL1
Source: EMBO Mol Med. 2025 Oct 9;17(11):3080–109. doi: 10.1038/s44321-025-00318-z (PMC12603302; doi:10.1038/s44321-025-00318-z)
Supplement: Supplementary file 3 — Source data Fig. 2 [file 44321_2025_318_MOESM3_ESM.zip › Figure 2/Figure 2F/Figure 2F.xlsx]

## Sheet: Sheet1
Control	AngII+Saline	AngII+CL316,243
0.966243	9.88141	1.97166
0.715164	14.1733	2.65605
0.622349	9.26139	4.39727
0.896886	10.7612	5.3746
0.876369	8.87662	6.35494
0.963951	10.3091	3.91585
	8.24186	6.85792
	10.2619	2.44341
	7.96364	4.91067
