# Supplementary material for: Brown remodeling of white adipose tissue protects against abdominal aortic aneurysm via batokine FSTL1
Source: EMBO Mol Med. 2025 Oct 9;17(11):3080–109. doi: 10.1038/s44321-025-00318-z (PMC12603302; doi:10.1038/s44321-025-00318-z)
Supplement: Supplementary file 3 — Source data Fig. 2 [file 44321_2025_318_MOESM3_ESM.zip › Figure 2/Figure 2H/Figure 2H.xlsx]

## Sheet: Sheet1
Saline	AngII + Saline	AngII + CL316,243
0.166216	53.8696	10.3796
0.255102	34.435	16.8652
0.121242	44.5584	23.5059
0.693477	51.9186	11.5738
0.272461	33.3299	10.6104
0.320012	55.8541	18.9783
	37.1001	12.3928
	36.9236	13.8936
	27.6649	20.8849
