# Supplementary material for: Brown remodeling of white adipose tissue protects against abdominal aortic aneurysm via batokine FSTL1
Source: EMBO Mol Med. 2025 Oct 9;17(11):3080–109. doi: 10.1038/s44321-025-00318-z (PMC12603302; doi:10.1038/s44321-025-00318-z)
Supplement: Supplementary file 4 — Source data Fig. 3 [file 44321_2025_318_MOESM4_ESM.zip]

Archive with 26 entries (18 files):
- Figure 3/
- Figure 3/Figure 3B/
- Figure 3/Figure 3B/CL316,243.fcs
- Figure 3/Figure 3B/H2O2+CL316,243.fcs
- Figure 3/Figure 3B/H2O2+PBS.fcs
- Figure 3/Figure 3B/PBS.fcs
- Figure 3/Figure 3C/
- Figure 3/Figure 3C/Figure 3C.xlsx
- Figure 3/Figure 3D/
- Figure 3/Figure 3D/Control + CL316,243.fcs
- Figure 3/Figure 3D/Control + PBS.fcs
- Figure 3/Figure 3D/TNF-a+CHX+CL316,243.fcs
- Figure 3/Figure 3D/TNF-a+CHX+PBS.fcs
- Figure 3/Figure 3E/
- Figure 3/Figure 3E/Figure 3E.xlsx
- Figure 3/Figure 3F/
- Figure 3/Figure 3F/Caspase3.tif
- Figure 3/Figure 3F/Cleaved-Caspase3.tif
- Figure 3/Figure 3F/Cleaved-PARP.tif
- Figure 3/Figure 3F/GAPDH.tif
- Figure 3/Figure 3F/README.pptx
- Figure 3/Figure 3G/
- Figure 3/Figure 3G/Figure 3G.xlsx
- Figure 3/Figure 3H/
- Figure 3/Figure 3H/Figure 3H.xlsx
- Figure 3/~$README.pptx
