# Supplementary material for: Brown remodeling of white adipose tissue protects against abdominal aortic aneurysm via batokine FSTL1
Source: EMBO Mol Med. 2025 Oct 9;17(11):3080–109. doi: 10.1038/s44321-025-00318-z (PMC12603302; doi:10.1038/s44321-025-00318-z)
Supplement: Supplementary file 4 — Source data Fig. 3 [file 44321_2025_318_MOESM4_ESM.zip › Figure 3/Figure 3C/Figure 3C.xlsx]

## Sheet: Sheet1
-H2O2		+H2O2
CM: PBS	CM: CL316,243	CM: PBS	CM: CL316,243
1.21	1.78	18.45	13.53
3.5	3.51	17.82	18.19
2.81	2.46	27.78	12.95
		27.6	15.98
		21.34	17.42
		20.66	16.14
