# Supplementary material for: Brown remodeling of white adipose tissue protects against abdominal aortic aneurysm via batokine FSTL1
Source: EMBO Mol Med. 2025 Oct 9;17(11):3080–109. doi: 10.1038/s44321-025-00318-z (PMC12603302; doi:10.1038/s44321-025-00318-z)
Supplement: Supplementary file 4 — Source data Fig. 3 [file 44321_2025_318_MOESM4_ESM.zip › Figure 3/Figure 3E/Figure 3E.xlsx]

## Sheet: Sheet1
Control		TNFα+CHX
CM: PBS	CM: CL316,243	CM: PBS	CM: CL316,243
11.82	10.31	29.55	17.64
13.73	7.81	30.3	18.99
11.64	7.67	26.45	21.8
6.35	10.23	25.69	23.6
		27.91	23.4
