# Supplementary material for: Brown remodeling of white adipose tissue protects against abdominal aortic aneurysm via batokine FSTL1
Source: EMBO Mol Med. 2025 Oct 9;17(11):3080–109. doi: 10.1038/s44321-025-00318-z (PMC12603302; doi:10.1038/s44321-025-00318-z)
Supplement: Supplementary file 4 — Source data Fig. 3 [file 44321_2025_318_MOESM4_ESM.zip › Figure 3/Figure 3H/Figure 3H.xlsx]

## Sheet: Sheet1
Control		TNFα+CHX
CM: PBS	CM: CL316,243	CM: PBS	CM: CL316,243
1	1.04523	5.69348	3.24288
0.757194	1.0227	6.17354	4.33606
0.727263	0.821504	5.44467	4.70751
