# Supplementary material for: Brown remodeling of white adipose tissue protects against abdominal aortic aneurysm via batokine FSTL1
Source: EMBO Mol Med. 2025 Oct 9;17(11):3080–109. doi: 10.1038/s44321-025-00318-z (PMC12603302; doi:10.1038/s44321-025-00318-z)
Supplement: Supplementary file 5 — Source data Fig. 4 [file 44321_2025_318_MOESM5_ESM.zip]

Archive with 46 entries (34 files):
- Figure 4/
- Figure 4/Figure 4A/
- Figure 4/Figure 4A/Figure 4A.xlsx
- Figure 4/Figure 4B/
- Figure 4/Figure 4B/Figure 4B.xlsx
- Figure 4/Figure 4C/
- Figure 4/Figure 4C/Figure 4C.xlsx
- Figure 4/Figure 4D/
- Figure 4/Figure 4D/Figure 4D.xlsx
- Figure 4/Figure 4E/
- Figure 4/Figure 4E/CBB Staining.tif
- Figure 4/Figure 4E/README.pptx
- Figure 4/Figure 4E/Western FSTL1.tif
- Figure 4/Figure 4F/
- Figure 4/Figure 4F/Figure 4F.xlsx
- Figure 4/Figure 4F/README.pptx
- Figure 4/Figure 4F/Western blot FSTL1.tif
- Figure 4/Figure 4F/Western blot GAPDH.tif
- Figure 4/Figure 4G/
- Figure 4/Figure 4G/Figure 4G.xlsx
- Figure 4/Figure 4H/
- Figure 4/Figure 4H/Control + FSTL1.fcs
- Figure 4/Figure 4H/Control.fcs
- Figure 4/Figure 4H/Figure 4H.xlsx
- Figure 4/Figure 4H/TNF-a + CHX + FSTL1.fcs
- Figure 4/Figure 4H/TNF-a + CHX +Control.fcs
- Figure 4/Figure 4I/
- Figure 4/Figure 4I/Control.fcs
- Figure 4/Figure 4I/Figure 4I.xlsx
- Figure 4/Figure 4I/FSTL1.fcs
- Figure 4/Figure 4I/H2O2 + Control.fcs
- Figure 4/Figure 4I/H2O2+FSTL1.fcs
- Figure 4/Figure 4J/
- Figure 4/Figure 4J/Figure 4J.xlsx
- Figure 4/Figure 4J/README.pptx
- Figure 4/Figure 4J/Western Caspase3.tif
- Figure 4/Figure 4J/Western Cleaved-Caspase3.tif
- Figure 4/Figure 4J/Western Cleaved-PARP.tif
- Figure 4/Figure 4J/Western GAPDH.tif
- Figure 4/Figure 4K/
- Figure 4/Figure 4K/Figure 4K.xlsx
- Figure 4/Figure 4K/README.pptx
- Figure 4/Figure 4K/Western caspase3.tif
- Figure 4/Figure 4K/Western Cleaved-caspase3.tif
- Figure 4/Figure 4K/Western Cleaved-PARP.tif
- Figure 4/Figure 4K/Western GAPDH.tif
