# Supplementary material for: Brown remodeling of white adipose tissue protects against abdominal aortic aneurysm via batokine FSTL1
Source: EMBO Mol Med. 2025 Oct 9;17(11):3080–109. doi: 10.1038/s44321-025-00318-z (PMC12603302; doi:10.1038/s44321-025-00318-z)
Supplement: Supplementary file 5 — Source data Fig. 4 [file 44321_2025_318_MOESM5_ESM.zip › Figure 4/Figure 4A/Figure 4A.xlsx]

## Sheet: Sheet1
Gene	Log2FC	-LogFDR	-LogFDR	-LogFDR
Serpina3n	3.65214		0.00549761
Col1a2	3.4874		0.00408655
Psap	3.10926		0.0190532
Col3a1	3.01036		0.000408257
Col4a2	2.93368		0.00016675
Fstl1	2.79534		0.00901567
B2m	2.51513		0.00359426
Ppib	2.48794		0.000152547
Ech1	2.38808		0.00116941
Pcolce	2.32249		0.00448473
Postn	2.31967		0.000637159
Lpl	2.28367		0.0099334
Apoe	2.2061		0.000437264
Serpinb6	2.1897		0.000308344
Txn	2.03891		0.00804463
Tln1	2.0137		0.0114932
Fn1	2.01073		0.000154242
Col1a1	1.99559		0.00765448
Aldh2	1.97289		0.00882491
Cndp2	1.94982		0.0287957
Rps28	1.88118		0.00144975
Ctsl	1.80177		0.0317217
Gsn	1.78369		0.00550443
Gda	1.6945		0.030331
H2bc3	1.69144		0.0167457
Nucb1	1.60646		0.00515508
Treh	1.56087		0.019103
Col15a1	1.4688		0.0306929
Nid1	1.45916		0.0112784
Cotl1	1.41745		0.0111667
Ak2	1.37148		0.00372096
Ctsd	1.36303		0.0269099
Atp5f1a	1.31421		0.0030362
Mug1	1.29643		0.0142627
Klkb1	1.27635		0.0172693
Vnn1	1.17957		0.018256
Hnrnpa2b1	1.17673		0.0311935
Apoa1	1.15073		0.000185026
Psmb6	1.13353		0.0128874
Psmb4	1.11997		0.0349479
Prdx2	1.11524		0.0118479
Map3k10	1.0716		0.00309137
Pfn1	1.04073		0.0189605
Dst	1.03644		0.0460587
Ecm1	1.027		0.0483442
Eno3	1.01484		0.0119355
Taldo1	0.999604		0.0083463
Vcl	0.990438		0.00855941
Aoc2	0.946158		0.00141179
Itih4	0.883952		0.0368882
Serpina9	0.872468		0.0115721
Hspa9	0.77755		0.00173745
A2m	0.763703		0.0150602
Rps19	0.754656		0.00443997
Prdx6	0.748403		0.0253897
Apom	0.702979		0.0107911
Uba52	0.691437		0.038804
Ahsg	0.668886		0.0140592
Fbln1	0.664978		0.0199825
Thbs4	0.6536		0.029212
Cs	0.627873		0.030393
Lum	0.624897		0.033501
H4c1	0.605158		0.0299984
Gns	0.589435		0.0291079
H2ac20	0.581539	0.0179231
Pgd	0.574849	0.0142606
Actb	0.5699	0.0260099
Rpl13	0.563893	0.00244714
Arhgdia	0.562548	0.0341521
Cd36	0.561464	0.0240518
Pkm	0.508198	0.032423
Mdh1	0.462419	0.0177089
Pebp1	0.416333	0.0254573
Ywhag	0.40735	0.0446436
H33a	0.402844	0.0490809
Hspa8	0.363043	0.0301536
Hprt1	0.318961	0.0179672
Pgls	0.310977	0.0317973
Myh9	0.289537	0.0458328
Hspa5	0.2518	0.0245594
Aldoa	-0.337255	0.0133571
Tpt1	-0.370663	0.0494461
Krt6a	-0.513719	0.00692315
G6pdx	-0.544948	0.01869
Tpm1	-0.551007	0.0138527
Me1	-0.69866	0.0390591
Apob	-0.805331			0.0127077
Gstm1	-0.8211			0.00729562
Ca3	-0.836156			0.032732
Tspan14	-0.842096			0.0113943
Itih3	-0.871851			0.00484183
Fabp4	-0.911358			0.0035512
Rpl6	-0.921641			0.0322475
Pgk1	-0.939856			0.0110413
Lyz2	-0.986372			0.0232833
Serpinc1	-0.995516			0.0103281
Rack1	-1.00679			0.00821126
Gpi	-1.05267			0.0213781
Amy2	-1.07109			0.0429136
Hsp90b1	-1.09679			0.0329061
Acsl1	-1.09767			0.0324693
Psma4	-1.1282			0.00672515
Hsp90aa1	-1.17652			0.0103631
Etfb	-1.27803			0.00346821
Cfl1	-1.28268			0.0136588
Ptma	-1.33554			0.02444
Hsp90ab1	-1.35793			0.0128453
Sparc	-1.39826			0.0394241
Eef1b	-1.4062			0.0204041
Sod1	-1.46931			0.0102527
Uba1	-1.52638			0.0257808
Krt5	-1.55983			0.00199258
Krt9	-1.59258			0.00147133
Gpd1	-1.60612			0.0035319
Ppa1	-1.77184			0.00200622
Pgam1	-1.77733			0.00174374
Cox5a	-1.80485			0.019685
Ltf	-1.82343			0.0148395
Eef1g	-1.84629			0.0136371
Krt79	-1.93878			0.00110252
Gdi2	-1.97486			0.00984535
Krt13	-2.16664			0.0353084
Calr	-2.21686			0.00280754
Afm	-2.32631			0.00724654
Ppia	-4.08541			0.00474729
Meltf	-4.86807			0.00184711
