# Supplementary material for: Brown remodeling of white adipose tissue protects against abdominal aortic aneurysm via batokine FSTL1
Source: EMBO Mol Med. 2025 Oct 9;17(11):3080–109. doi: 10.1038/s44321-025-00318-z (PMC12603302; doi:10.1038/s44321-025-00318-z)
Supplement: Supplementary file 5 — Source data Fig. 4 [file 44321_2025_318_MOESM5_ESM.zip › Figure 4/Figure 4D/Figure 4D.xlsx]

## Sheet: HeatMap
group	PBS			CL316,243
sample	PBS-1	PBS-2	PBS-3	CL316,243-1	CL316,243-2	CL316,243-3
Follistatin-like 1	5.93345	6.06429	6.06332	5.16011	5.36545	5.22184
Prosaposin	6.929	7.04135	7.09473	6.23394	6.10537	6.10374
Apolipoprotein M	6.51833	6.52212	6.53728	6.34081	6.31051	6.27038
Thioredoxin	7.1246	7.10925	7.20848	6.56852	6.38419	6.51082
Alpha-2-macroglobulin	8.28928	8.36125	8.33582	8.0977	8.10592	8.15323
Murinoglobulin-1	8.25162	8.32089	8.23595	7.85388	7.86136	7.911
lipoprotein lipase	7.21935	7.34983	7.26807	6.58061	6.62955	6.50953
Alpha-2-HS-glycoprotein	8.1336	8.18192	8.14424	7.96632	7.94288	7.87897
Apolipoprotein A-I	8.13769	8.16085	8.12708	7.79126	7.85664	7.79129
Periostin	7.23176	7.23927	7.198	6.5851	6.53347	6.47616
inter alpha-trypsin inhibitor, heavy chain 4	7.40642	7.32657	7.25638	7.09627	6.91795	7.06047
Apolipoprotein E	6.88469	6.89941	6.83342	6.22059	6.35639	5.88207
Procollagen C-endopeptidase enhancer 1	6.91545	6.90655	6.8266	6.20741	6.45135	5.81589
Beta-2-mircoglobulin	6.62134	6.41573	6.50216	7.32576	7.25929	7.22939
Serpin A9	7.84699	7.77669	7.79125	7.52861	7.54197	7.49219
Serine protease inhibitor A3N	7.36341	7.29547	7.29122	6.19606	6.45721	6.19606
Thrombospondin-4	7.02973	6.98603	7.01911	6.9002	6.82236	6.75777
Plasma kallikrein	6.15921	6.14632	6.08712	5.88765	5.7621	5.20948
