# Supplementary material for: Brown remodeling of white adipose tissue protects against abdominal aortic aneurysm via batokine FSTL1
Source: EMBO Mol Med. 2025 Oct 9;17(11):3080–109. doi: 10.1038/s44321-025-00318-z (PMC12603302; doi:10.1038/s44321-025-00318-z)
Supplement: Supplementary file 5 — Source data Fig. 4 [file 44321_2025_318_MOESM5_ESM.zip › Figure 4/Figure 4F/Figure 4F.xlsx]

## Sheet: Sheet1
eWAT		SAT
Saline	CL316,243	Saline	CL316,243
1	2.31243	1	2.30215
1.20133	2.36411	1.03645	2.65214
0.954623	1.6845	1.21364	3.03647
