# Supplementary material for: Brown remodeling of white adipose tissue protects against abdominal aortic aneurysm via batokine FSTL1
Source: EMBO Mol Med. 2025 Oct 9;17(11):3080–109. doi: 10.1038/s44321-025-00318-z (PMC12603302; doi:10.1038/s44321-025-00318-z)
Supplement: Supplementary file 5 — Source data Fig. 4 [file 44321_2025_318_MOESM5_ESM.zip › Figure 4/Figure 4G/Figure 4G.xlsx]

## Sheet: Sheet1
non-AAA	AAA
60.0103	21.4794
45.6031	46.067
19.4433	42.0206
52.6907	18.0773
26.7371	17.433
20.0619	28.4381
23.5928	14.1856
60.2938	27.5876
14.0309	44.5722
24.4948	45.7062
55.5258	27.8196
18.2577	29.6495
67.8711	31.6083
49.5979	26.4278
21.1959	41.0155
35.5515	16.0155
16.6856	20.9124
49.134	16.3247
68.2577	15.0619
75.2423	14.701
54.976	14.7783
2.20206	22.2526
73.1267	14.2887
16.8938	13.4639
75.661	37.7423
42.8527	36.1186
29.976	19.4691
64.7706	21.1443
80.8322	44.0825
25.1473	19.7526
18.5377	18.2835
51.1062	37.8711
69.5651	37.5619
21.3801	36.3247
19.6678	0.242268
69.0856	21.6083
18.2637	31.299
29.7363	25.8093
17.2706	16.299
27.476	25.732
43.7431	11.2474
75.3527	33
27.339	48.5412
35.0445	33.4897
80.661	48.9278
24.7706	14.9588
21.8938	20.9124
26.8253	23.4381
37.7157	31.3505
56.0719	19.8814
68.5377	20.7062
20.0445	23.4124
26.0377	20.2165
52.7157	11.5567
50.4212	34.7784
70.5925
30.1815
54.5993
22.4075
17.2706
47.0651
20.0788
88.0582
59.4623
23.3664
24.4966
66.2089
24.5308
