# Supplementary material for: Brown remodeling of white adipose tissue protects against abdominal aortic aneurysm via batokine FSTL1
Source: EMBO Mol Med. 2025 Oct 9;17(11):3080–109. doi: 10.1038/s44321-025-00318-z (PMC12603302; doi:10.1038/s44321-025-00318-z)
Supplement: Supplementary file 5 — Source data Fig. 4 [file 44321_2025_318_MOESM5_ESM.zip › Figure 4/Figure 4I/Figure 4I.xlsx]

## Sheet: Sheet1
-H2O2		+H2O2
Control	FSTL1	Control	FSTL1
5.23	6.61	15.57	9.81
5.32	9.08	13.69	11.22
7.78	8.91	13.44	10.57
