# Supplementary material for: Brown remodeling of white adipose tissue protects against abdominal aortic aneurysm via batokine FSTL1
Source: EMBO Mol Med. 2025 Oct 9;17(11):3080–109. doi: 10.1038/s44321-025-00318-z (PMC12603302; doi:10.1038/s44321-025-00318-z)
Supplement: Supplementary file 5 — Source data Fig. 4 [file 44321_2025_318_MOESM5_ESM.zip › Figure 4/Figure 4J/Figure 4J.xlsx]

## Sheet: Sheet1
Cleaved-PARP level (fold)						Cleaved Caspase3 level (fold)
Control		TNFα+CHX				Control		TNFα+CHX
Control	FSTL1	Control	FSTL1			Control	FSTL1	Control	FSTL1
1	0.994805	12.8638	7.33134			1	1.0427	15.7618	6.57826
0.897785	1.38515	14.4366	6.93998			0.991134	1.00106	19.7798	10.5768
1.10783	2.04748	15.7639	6.47426			0.917991	0.962159	16.3949	7.85855
0.978813	1.04059	15.251	10.942			0.958418	0.7667	16.4555	8.13454
