# Supplementary material for: Brown remodeling of white adipose tissue protects against abdominal aortic aneurysm via batokine FSTL1
Source: EMBO Mol Med. 2025 Oct 9;17(11):3080–109. doi: 10.1038/s44321-025-00318-z (PMC12603302; doi:10.1038/s44321-025-00318-z)
Supplement: Supplementary file 5 — Source data Fig. 4 [file 44321_2025_318_MOESM5_ESM.zip › Figure 4/Figure 4K/Figure 4K.xlsx]

## Sheet: Sheet1
Cleaved-PARP level (fold)						Cleaved Caspase3 level (fold)
-H2O2		+H2O2				-H2O2		+H2O2
Control	FSTL1	Control	FSTL1			Control	FSTL1	Control	FSTL1
1	2.12442	9.12458	5.98755			1	1.35436	4.59726	1.7444
1.25578	1.46897	7.12487	5.3569			1.2658	1.64525	3.45675	1.91353
1.69882	1.43576	11.2546	3.98651			1.87652	0.963565	3.79436	1.74562
