# Supplementary material for: Brown remodeling of white adipose tissue protects against abdominal aortic aneurysm via batokine FSTL1
Source: EMBO Mol Med. 2025 Oct 9;17(11):3080–109. doi: 10.1038/s44321-025-00318-z (PMC12603302; doi:10.1038/s44321-025-00318-z)
Supplement: Supplementary file 6 — Source data Fig. 5 [file 44321_2025_318_MOESM6_ESM.zip]

Archive with 55 entries (46 files):
- Figure 5/
- Figure 5/Figure  5I/
- Figure 5/Figure  5I/Figure 5I.xlsx
- Figure 5/Figure  5I/README.pptx
- Figure 5/Figure  5I/Western  AKT.tif
- Figure 5/Figure  5I/Western  Caspase3.tif
- Figure 5/Figure  5I/Western  Cleaved-caspase3.tif
- Figure 5/Figure  5I/Western  Cleaved-PARP.tif
- Figure 5/Figure  5I/Western  GAPDH.tif
- Figure 5/Figure  5I/Western  pAKT.tif
- Figure 5/Figure 5A/
- Figure 5/Figure 5A/Figure 5A.xlsx
- Figure 5/Figure 5A/si-DIP2A + Control.fcs
- Figure 5/Figure 5A/si-DIP2A+FSTL1.fcs
- Figure 5/Figure 5A/si-NC + Control.fcs
- Figure 5/Figure 5A/si-NC+FSTL1.fcs
- Figure 5/Figure 5B/
- Figure 5/Figure 5B/Figure 5B.xlsx
- Figure 5/Figure 5B/si-DIP2A + Control.fcs
- Figure 5/Figure 5B/si-DIP2A+FSTL1.fcs
- Figure 5/Figure 5B/si-NC + Control.fcs
- Figure 5/Figure 5B/si-NC+FSTL1.fcs
- Figure 5/Figure 5C/
- Figure 5/Figure 5C/Figure 5C.xlsx
- Figure 5/Figure 5C/README.pptx
- Figure 5/Figure 5C/Western Caspase3.tif
- Figure 5/Figure 5C/Western Cleaved-Caspase3.tif
- Figure 5/Figure 5C/Western Cleaved-PARP.tif
- Figure 5/Figure 5C/Western GAPDH.tif
- Figure 5/Figure 5D/
- Figure 5/Figure 5D/Figure 5D.xlsx
- Figure 5/Figure 5D/README.pptx
- Figure 5/Figure 5D/Western Caspase3.tif
- Figure 5/Figure 5D/Western Cleaved-caspase3.tif
- Figure 5/Figure 5D/Western Cleaved-PARP.tif
- Figure 5/Figure 5D/Western GAPDH.tif
- Figure 5/Figure 5F/
- Figure 5/Figure 5F/Figure 5F.xlsx
- Figure 5/Figure 5F/README.pptx
- Figure 5/Figure 5F/Western AKT.tif
- Figure 5/Figure 5F/Western GAPDH.tif
- Figure 5/Figure 5F/Western pAKT.tif
- Figure 5/Figure 5F/Western pERK.tif
- Figure 5/Figure 5G/
- Figure 5/Figure 5G/Figure 5G.xlsx
- Figure 5/Figure 5G/README.pptx
- Figure 5/Figure 5G/Western  AKT.tif
- Figure 5/Figure 5G/Western GAPDH.tif
- Figure 5/Figure 5G/Western pAKT.tif
- Figure 5/Figure 5H/
- Figure 5/Figure 5H/Control.fcs
- Figure 5/Figure 5H/Figure 5H.xlsx
- Figure 5/Figure 5H/FSTL1.fcs
- Figure 5/Figure 5H/MK2206 + Control.fcs
- Figure 5/Figure 5H/MK2206+FSTL1.fcs
