# Supplementary material for: Brown remodeling of white adipose tissue protects against abdominal aortic aneurysm via batokine FSTL1
Source: EMBO Mol Med. 2025 Oct 9;17(11):3080–109. doi: 10.1038/s44321-025-00318-z (PMC12603302; doi:10.1038/s44321-025-00318-z)
Supplement: Supplementary file 6 — Source data Fig. 5 [file 44321_2025_318_MOESM6_ESM.zip › Figure 5/Figure 5A/Figure 5A.xlsx]

## Sheet: Sheet1
si-NC		si-Dip2A
Control	FSTL1	Control	FSTL1
17.4	11.4	21.24	16.99
21.24	11.8	17.61	16.75
16.45	11.06	15.4	15.96
