# Supplementary material for: Brown remodeling of white adipose tissue protects against abdominal aortic aneurysm via batokine FSTL1
Source: EMBO Mol Med. 2025 Oct 9;17(11):3080–109. doi: 10.1038/s44321-025-00318-z (PMC12603302; doi:10.1038/s44321-025-00318-z)
Supplement: Supplementary file 6 — Source data Fig. 5 [file 44321_2025_318_MOESM6_ESM.zip › Figure 5/Figure 5B/Figure 5B.xlsx]

## Sheet: Sheet1
si-NC		si-Dip2A
Control	FSTL1	Control	FSTL1
36.07	13.18	32.16	35.49
31.6	12.11	32.86	32.94
35.91	17.63	38.48	34.55
