# Supplementary material for: Brown remodeling of white adipose tissue protects against abdominal aortic aneurysm via batokine FSTL1
Source: EMBO Mol Med. 2025 Oct 9;17(11):3080–109. doi: 10.1038/s44321-025-00318-z (PMC12603302; doi:10.1038/s44321-025-00318-z)
Supplement: Supplementary file 6 — Source data Fig. 5 [file 44321_2025_318_MOESM6_ESM.zip › Figure 5/Figure 5C/Figure 5C.xlsx]

## Sheet: Sheet1
Cleaved-PARP level (fold)						Cleaved Caspase3 level (fold)
si-NC		si-Dip2A				si-NC		si-Dip2A
Control	FSTL1	Control	FSTL1			Control	FSTL1	Control	FSTL1
1	0.10187	0.842853	0.457608			1	0.400274	0.810792	1.04117
0.760852	0.128403	0.867793	0.894602			1.05107	0.10791	0.644051	0.732617
0.497863	0.056529	0.599248	0.961695			0.852071	0.590646	1.06984	1.04127
