# Supplementary material for: Brown remodeling of white adipose tissue protects against abdominal aortic aneurysm via batokine FSTL1
Source: EMBO Mol Med. 2025 Oct 9;17(11):3080–109. doi: 10.1038/s44321-025-00318-z (PMC12603302; doi:10.1038/s44321-025-00318-z)
Supplement: Supplementary file 6 — Source data Fig. 5 [file 44321_2025_318_MOESM6_ESM.zip › Figure 5/Figure 5D/Figure 5D.xlsx]

## Sheet: Sheet1
Cleaved-PARP level (fold)						Cleaved Caspase3 level (fold)
si-NC		si-Dip2A				si-NC		si-Dip2A
Control	FSTL1	Control	FSTL1			Control	FSTL1	Control	FSTL1
1	0.237887	3.26297	2.91579			1	0.403958	1.07973	1.16561
1.43288	0.361871	1.74535	1.85196			1.24132	0.512309	0.905031	1.00778
1.82586	0.221846	2.01501	1.64616			1.13565	0.321601	1.43049	1.98771
