# Supplementary material for: Brown remodeling of white adipose tissue protects against abdominal aortic aneurysm via batokine FSTL1
Source: EMBO Mol Med. 2025 Oct 9;17(11):3080–109. doi: 10.1038/s44321-025-00318-z (PMC12603302; doi:10.1038/s44321-025-00318-z)
Supplement: Supplementary file 6 — Source data Fig. 5 [file 44321_2025_318_MOESM6_ESM.zip › Figure 5/Figure 5F/Figure 5F.xlsx]

## Sheet: Sheet1
p-AKT/AKT (fold)						p-ERK /GAPDH(fold)
-H2O2		+H2O2				-H2O2		+H2O2
Control	FSTL1	Control	FSTL1			Control	FSTL1	Control	FSTL1
1	0.760239	1.72055	3.42209			0.807579	1.05615	1.58427	1.10707
1.30557	0.891449	2.39427	4.32458			1.01784	0.86886	0.796521	1.22193
0.953547	1.41203	1.30766	6.10909			1.10173	0.93179	0.957637	1.12233
1.02475	1.37441	2.11342	5.43127			0.811608	0.815577	1.38961	1.4944
