# Supplementary material for: Brown remodeling of white adipose tissue protects against abdominal aortic aneurysm via batokine FSTL1
Source: EMBO Mol Med. 2025 Oct 9;17(11):3080–109. doi: 10.1038/s44321-025-00318-z (PMC12603302; doi:10.1038/s44321-025-00318-z)
Supplement: Supplementary file 6 — Source data Fig. 5 [file 44321_2025_318_MOESM6_ESM.zip › Figure 5/Figure 5G/Figure 5G.xlsx]

## Sheet: Sheet1
si-NC		si-Dip2A
Control	FSTL1	Control	FSTL1
1	1.49037	0.348828	0.467982
1.02348	1.26233	0.540304	0.621402
1.23657	1.82479	0.276862	0.267465
0.864724	1.38473	0.536364	0.260386
