# Supplementary material for: Brown remodeling of white adipose tissue protects against abdominal aortic aneurysm via batokine FSTL1
Source: EMBO Mol Med. 2025 Oct 9;17(11):3080–109. doi: 10.1038/s44321-025-00318-z (PMC12603302; doi:10.1038/s44321-025-00318-z)
Supplement: Supplementary file 6 — Source data Fig. 5 [file 44321_2025_318_MOESM6_ESM.zip › Figure 5/Figure 5H/Figure 5H.xlsx]

## Sheet: Sheet1
DMSO		MK2206
Control	FSTL1	Control	FSTL1
21.08	13.17	22.48	18.78
20.46	11.65	19.25	19.95
20.84	15.19	28.92	22.11
22.18	14.46	30.2	30.2
