# Supplementary material for: Brown remodeling of white adipose tissue protects against abdominal aortic aneurysm via batokine FSTL1
Source: EMBO Mol Med. 2025 Oct 9;17(11):3080–109. doi: 10.1038/s44321-025-00318-z (PMC12603302; doi:10.1038/s44321-025-00318-z)
Supplement: Supplementary file 7 — Source data Fig. 6 [file 44321_2025_318_MOESM7_ESM.zip]

Archive with 43 entries (33 files):
- Figure 6/
- Figure 6/Figure 6B/
- Figure 6/Figure 6B/Whole mount.pptx
- Figure 6/Figure 6C/
- Figure 6/Figure 6C/Figure 6C.xlsx
- Figure 6/Figure 6D/
- Figure 6/Figure 6D/Figure 6D.xlsx
- Figure 6/Figure 6E/
- Figure 6/Figure 6E/EVG Staining/
- Figure 6/Figure 6E/EVG Staining/CL316,243  AAV-Adipoq-cre 100um.tif
- Figure 6/Figure 6E/EVG Staining/CL316,243  AAV-Adipoq-cre 200um.tif
- Figure 6/Figure 6E/EVG Staining/CL316,243 AAV-Adipoq-cre 50um.tif
- Figure 6/Figure 6E/EVG Staining/CL316,243 AAV-Control 200um.tif
- Figure 6/Figure 6E/EVG Staining/CL316,243 AAV- Control 100um.tif
- Figure 6/Figure 6E/EVG Staining/CL316,243 AAV- Control 50um.tif
- Figure 6/Figure 6E/EVG Staining/Saline AAV-Adipoq-cre 100um.tif
- Figure 6/Figure 6E/EVG Staining/Saline AAV-Adipoq-cre 200um.tif
- Figure 6/Figure 6E/EVG Staining/Saline AAV-Adipoq-cre 50um.tif
- Figure 6/Figure 6E/EVG Staining/Saline AAV-Control 100um.tif
- Figure 6/Figure 6E/EVG Staining/Saline AAV-Control 200um.tif
- Figure 6/Figure 6E/EVG Staining/Saline AAV-Control 50um.tif
- Figure 6/Figure 6E/HE Staining/
- Figure 6/Figure 6E/HE Staining/CL316,243  AAV-Adipoq-cre 100um.tif
- Figure 6/Figure 6E/HE Staining/CL316,243  AAV-Adipoq-cre 200um.tif
- Figure 6/Figure 6E/HE Staining/CL316,243  AAV-Adipoq-cre 50um.tif
- Figure 6/Figure 6E/HE Staining/CL316,243 AAV Control 100um.tif
- Figure 6/Figure 6E/HE Staining/CL316,243 AAV Control 200um.tif
- Figure 6/Figure 6E/HE Staining/CL316,243 AAV Control 50um.tif
- Figure 6/Figure 6E/HE Staining/Saline  AAV-Adipoq-cre 100um.tif
- Figure 6/Figure 6E/HE Staining/Saline  AAV-Adipoq-cre 200um.tif
- Figure 6/Figure 6E/HE Staining/Saline AAV-Adipoq-cre 50um.tif
- Figure 6/Figure 6E/HE Staining/Saline AAV-Control 100um.tif
- Figure 6/Figure 6E/HE Staining/Saline AAV-Control 200um.tif
- Figure 6/Figure 6E/HE Staining/Saline AAV-Control 50um.tif
- Figure 6/Figure 6F/
- Figure 6/Figure 6F/Figure 6F.xlsx
- Figure 6/Figure 6G/
- Figure 6/Figure 6G/AAV-Adipoq-CRE CL316,243.tif
- Figure 6/Figure 6G/AAV-Adipoq-cre Saline.tif
- Figure 6/Figure 6G/AAV-Control CL316,243.tif
- Figure 6/Figure 6G/AAV-Control Saline.tif
- Figure 6/Figure 6H/
- Figure 6/Figure 6H/Figure 6H.xlsx
