# Supplementary material for: Brown remodeling of white adipose tissue protects against abdominal aortic aneurysm via batokine FSTL1
Source: EMBO Mol Med. 2025 Oct 9;17(11):3080–109. doi: 10.1038/s44321-025-00318-z (PMC12603302; doi:10.1038/s44321-025-00318-z)
Supplement: Supplementary file 7 — Source data Fig. 6 [file 44321_2025_318_MOESM7_ESM.zip › Figure 6/Figure 6C/Figure 6C.xlsx]

## Sheet: Sheet1
AAV-Control		AAV-Adipoq-cre
Saline	Cl316,243	Saline	Cl316,243
1.28	1.26	1.75	1.31
1.65	1.32	1.81	1.6
1.62	0.85	1.95	1.78
1.32	1.24	1.68	1.81
1.66	1.3	1.85	1.69
1.38	1.25	1.5	1.55
1.25	1.29	1.85	1.75
1.56	1.08	1.69	1.68
