# Supplementary material for: Brown remodeling of white adipose tissue protects against abdominal aortic aneurysm via batokine FSTL1
Source: EMBO Mol Med. 2025 Oct 9;17(11):3080–109. doi: 10.1038/s44321-025-00318-z (PMC12603302; doi:10.1038/s44321-025-00318-z)
Supplement: Supplementary file 7 — Source data Fig. 6 [file 44321_2025_318_MOESM7_ESM.zip › Figure 6/Figure 6D/Figure 6D.xlsx]

## Sheet: Sheet1
AAV-Control		AAV-Adipoq-cre
Saline	Cl316,243	Saline	Cl316,243
60	68	105.882	72.3684
108.861	62.963	120.732	97.5309
100	14.8649	126.744	117.073
60.9756	55	107.407	120.732
112.82	64.557	122.892	113.924
81.579	52.439	89.8734	93.75
54.321	65.3846	143.421	110.843
92.5926	36.7089	116.667	107.407
