# Supplementary material for: Brown remodeling of white adipose tissue protects against abdominal aortic aneurysm via batokine FSTL1
Source: EMBO Mol Med. 2025 Oct 9;17(11):3080–109. doi: 10.1038/s44321-025-00318-z (PMC12603302; doi:10.1038/s44321-025-00318-z)
Supplement: Supplementary file 7 — Source data Fig. 6 [file 44321_2025_318_MOESM7_ESM.zip › Figure 6/Figure 6F/Figure 6F.xlsx]

## Sheet: Sheet1
AAV-Control		AAV-Adipoq-cre
Saline	Cl316,243	Saline	Cl316,243
3	3	4	2
3	2	4	3
4	1	2	2
4	2	3	4
3	2	4	4
4	2	4	3
4	1	4	4
2	2	3	4
