# Supplementary material for: Brown remodeling of white adipose tissue protects against abdominal aortic aneurysm via batokine FSTL1
Source: EMBO Mol Med. 2025 Oct 9;17(11):3080–109. doi: 10.1038/s44321-025-00318-z (PMC12603302; doi:10.1038/s44321-025-00318-z)
Supplement: Supplementary file 7 — Source data Fig. 6 [file 44321_2025_318_MOESM7_ESM.zip › Figure 6/Figure 6H/Figure 6H.xlsx]

## Sheet: Sheet1
AAV-Control		AAV-Adipoq-cre
Saline	Cl316,243	Saline	Cl316,243
30.7277	67.2419	28.4207	24.6987
33.9263	63.4701	30.1563	36.6696
29.4352	55.299	24.7034	30.5607
21.5819	61.3327	32.8506	33.4844
23.1102	59.0196	25.9488	28.3391
