# Supplementary material for: Brown remodeling of white adipose tissue protects against abdominal aortic aneurysm via batokine FSTL1
Source: EMBO Mol Med. 2025 Oct 9;17(11):3080–109. doi: 10.1038/s44321-025-00318-z (PMC12603302; doi:10.1038/s44321-025-00318-z)
Supplement: Supplementary file 8 — Source data Fig. 7 [file 44321_2025_318_MOESM8_ESM.zip]

Archive with 35 entries (25 files):
- Figure 7/
- Figure 7/Figure 7B/
- Figure 7/Figure 7B/Whole mount.pptx
- Figure 7/Figure 7C/
- Figure 7/Figure 7C/Figure 7C.xlsx
- Figure 7/Figure 7D/
- Figure 7/Figure 7D/Figure 7D.xlsx
- Figure 7/Figure 7E/
- Figure 7/Figure 7E/EVG Staining/
- Figure 7/Figure 7E/EVG Staining/Gel + FSTL1 100um.tiff
- Figure 7/Figure 7E/EVG Staining/Gel + FSTL1 200um.tiff
- Figure 7/Figure 7E/EVG Staining/Gel + FSTL1 50um.tiff
- Figure 7/Figure 7E/EVG Staining/Gel + PBS 100um.tiff
- Figure 7/Figure 7E/EVG Staining/Gel + PBS 200um.tiff
- Figure 7/Figure 7E/EVG Staining/Gel + PBS 50um.tiff
- Figure 7/Figure 7E/HE Staining/
- Figure 7/Figure 7E/HE Staining/Gel+FSTL1 100um.tiff
- Figure 7/Figure 7E/HE Staining/Gel+FSTL1 200um.tiff
- Figure 7/Figure 7E/HE Staining/Gel+FSTL1 50um.tiff
- Figure 7/Figure 7E/HE Staining/Gel+PBS 100um.tiff
- Figure 7/Figure 7E/HE Staining/Gel+PBS 200um.tiff
- Figure 7/Figure 7E/HE Staining/Gel+PBS 50um.tiff
- Figure 7/Figure 7F/
- Figure 7/Figure 7F/Figure 7F.xlsx
- Figure 7/Figure 7G/
- Figure 7/Figure 7G/Gel +PBS DAPI.tif
- Figure 7/Figure 7G/Gel+FSTL1 a-SMA.tif
- Figure 7/Figure 7G/Gel+FSTL1 DAPI.tif
- Figure 7/Figure 7G/Gel+FSTL1 Merge.tif
- Figure 7/Figure 7G/Gel+FSTL1 TUNEL.tif
- Figure 7/Figure 7G/Gel+PBS a-SMA.tif
- Figure 7/Figure 7G/Gel+PBS Merge.tif
- Figure 7/Figure 7G/Gel+PBS TUNEL.tif
- Figure 7/Figure 7H/
- Figure 7/Figure 7H/Figure 7H.xlsx
