# Supplementary material for: Brown remodeling of white adipose tissue protects against abdominal aortic aneurysm via batokine FSTL1
Source: EMBO Mol Med. 2025 Oct 9;17(11):3080–109. doi: 10.1038/s44321-025-00318-z (PMC12603302; doi:10.1038/s44321-025-00318-z)
Supplement: Supplementary file 8 — Source data Fig. 7 [file 44321_2025_318_MOESM8_ESM.zip › Figure 7/Figure 7D/Figure 7D.xlsx]

## Sheet: Sheet1
Gel+PBS	Gel+FSTL1
112.195	36.25
93.8272	31.6456
64.7059	20.9876
96.3855	73.3333
68.75	45.1219
65.4762	25.3012
59.2593	27.0588
75	17.8082
