# Supplementary material for: Brown remodeling of white adipose tissue protects against abdominal aortic aneurysm via batokine FSTL1
Source: EMBO Mol Med. 2025 Oct 9;17(11):3080–109. doi: 10.1038/s44321-025-00318-z (PMC12603302; doi:10.1038/s44321-025-00318-z)
Supplement: Supplementary file 8 — Source data Fig. 7 [file 44321_2025_318_MOESM8_ESM.zip › Figure 7/Figure 7H/Figure 7H.xlsx]

## Sheet: Sheet1
Gel+PBS	Gel+FSTL1
34.1631	18.0217
29.8837	7.75769
43.6534	6.39786
33.081	7.61457
38.1721	15.8868
39.4133	18.3097
45.8929	8.90486
27.4316	12.3735
