# Supplementary material for: Brown remodeling of white adipose tissue protects against abdominal aortic aneurysm via batokine FSTL1
Source: EMBO Mol Med. 2025 Oct 9;17(11):3080–109. doi: 10.1038/s44321-025-00318-z (PMC12603302; doi:10.1038/s44321-025-00318-z)
Supplement: Supplementary file 9 — Source data Fig. 8 [file 44321_2025_318_MOESM9_ESM.zip]

Archive with 51 entries (38 files):
- Figure 8/
- Figure 8/Figure 8B/
- Figure 8/Figure 8B/Whole mount.pptx
- Figure 8/Figure 8C/
- Figure 8/Figure 8C/Figure 8C.xlsx
- Figure 8/Figure 8D/
- Figure 8/Figure 8D/EVG Staining/
- Figure 8/Figure 8D/EVG Staining/FSTL1 100um.tif
- Figure 8/Figure 8D/EVG Staining/FSTL1 200um.tif
- Figure 8/Figure 8D/EVG Staining/FSTL1 50um.tif
- Figure 8/Figure 8D/EVG Staining/Saline 100um.tif
- Figure 8/Figure 8D/EVG Staining/Saline 200um.tif
- Figure 8/Figure 8D/EVG Staining/Saline 50um.tif
- Figure 8/Figure 8D/HE Staining/
- Figure 8/Figure 8D/HE Staining/FSTL1 100um.tif
- Figure 8/Figure 8D/HE Staining/FSTL1 200um.tif
- Figure 8/Figure 8D/HE Staining/FSTL1 50um.tif
- Figure 8/Figure 8D/HE Staining/Saline 100um.tif
- Figure 8/Figure 8D/HE Staining/Saline 200um.tif
- Figure 8/Figure 8D/HE Staining/Saline 50um.tif
- Figure 8/Figure 8E/
- Figure 8/Figure 8E/Figure 8E.xlsx
- Figure 8/Figure 8F/
- Figure 8/Figure 8F/FSTL1 a-SMA 100um.tif
- Figure 8/Figure 8F/FSTL1 a-SMA 200um.tif
- Figure 8/Figure 8F/FSTL1 a-SMA 50um.tif
- Figure 8/Figure 8F/Saline  a-SMA 200um.tif
- Figure 8/Figure 8F/Saline a-SMA 100um.tif
- Figure 8/Figure 8F/Saline a-SMA 50um.tif
- Figure 8/Figure 8G/
- Figure 8/Figure 8G/Figure 8G.xlsx
- Figure 8/Figure 8H/
- Figure 8/Figure 8H/FSTL1 Cleaved-Caspase3 100um.tif
- Figure 8/Figure 8H/FSTL1 Cleaved-caspase3 200um.tif
- Figure 8/Figure 8H/FSTL1 Cleaved-caspase3 50um.tif
- Figure 8/Figure 8H/Saline Cleaved-caspase3 100um.tif
- Figure 8/Figure 8H/Saline Cleaved-caspase3 200um.tif
- Figure 8/Figure 8H/Saline Cleaved-caspase3 50um.tif
- Figure 8/Figure 8I/
- Figure 8/Figure 8I/Figure 8I.xlsx
- Figure 8/Figure 8J/
- Figure 8/Figure 8J/FSTL1 aSMA.tif
- Figure 8/Figure 8J/FSTL1 DAPI.tif
- Figure 8/Figure 8J/FSTL1 Merge.tif
- Figure 8/Figure 8J/FSTL1 Tunel.tif
- Figure 8/Figure 8J/Saline aSMA.tif
- Figure 8/Figure 8J/Saline DAPI.tif
- Figure 8/Figure 8J/Saline Merge.tif
- Figure 8/Figure 8J/Saline Tunel.tif
- Figure 8/Figure 8K/
- Figure 8/Figure 8K/Figure 8K.xlsx
