# Supplementary material for: Brown remodeling of white adipose tissue protects against abdominal aortic aneurysm via batokine FSTL1
Source: EMBO Mol Med. 2025 Oct 9;17(11):3080–109. doi: 10.1038/s44321-025-00318-z (PMC12603302; doi:10.1038/s44321-025-00318-z)
Supplement: Supplementary file 9 — Source data Fig. 8 [file 44321_2025_318_MOESM9_ESM.zip › Figure 8/Figure 8C/Figure 8C.xlsx]

## Sheet: Sheet1
Saline	FSTL1
2.79	1.33
2.56	2.16
2.51	1.52
1.19	0.88
2.28	1.04
1.07	2.09
1.76	1.21
2.2	0.93
1.42	0.9
1.72	0.91
1.45	1.35
1.36	1.31
