# Supplementary material for: Brown remodeling of white adipose tissue protects against abdominal aortic aneurysm via batokine FSTL1
Source: EMBO Mol Med. 2025 Oct 9;17(11):3080–109. doi: 10.1038/s44321-025-00318-z (PMC12603302; doi:10.1038/s44321-025-00318-z)
Supplement: Supplementary file 9 — Source data Fig. 8 [file 44321_2025_318_MOESM9_ESM.zip › Figure 8/Figure 8E/Figure 8E.xlsx]

## Sheet: Sheet1
Saline	FSTL1
2	1
3	2
3	1
2	1
4	3
4	2
4	1
2	2
3	3
2	2
4	3
3	2
