# Supplementary material for: Brown remodeling of white adipose tissue protects against abdominal aortic aneurysm via batokine FSTL1
Source: EMBO Mol Med. 2025 Oct 9;17(11):3080–109. doi: 10.1038/s44321-025-00318-z (PMC12603302; doi:10.1038/s44321-025-00318-z)
Supplement: Supplementary file 9 — Source data Fig. 8 [file 44321_2025_318_MOESM9_ESM.zip › Figure 8/Figure 8G/Figure 8G.xlsx]

## Sheet: Sheet1
Saline	FSTL1
22.1928	39.5819
15.4842	33.6167
23.778	34.443
16.7024	30.8771
20.1547	40.5547
22.6457	36.9172
