# Supplementary material for: Brown remodeling of white adipose tissue protects against abdominal aortic aneurysm via batokine FSTL1
Source: EMBO Mol Med. 2025 Oct 9;17(11):3080–109. doi: 10.1038/s44321-025-00318-z (PMC12603302; doi:10.1038/s44321-025-00318-z)
Supplement: Supplementary file 9 — Source data Fig. 8 [file 44321_2025_318_MOESM9_ESM.zip › Figure 8/Figure 8I/Figure 8I.xlsx]

## Sheet: Sheet1
Saline	FSTL1
9.97895	3.75518
9.86327	2.12395
11.8595	2.85351
7.00942	1.92738
10.8216	4.67241
7.46052	3.2344
