# Supplementary material for: Brown remodeling of white adipose tissue protects against abdominal aortic aneurysm via batokine FSTL1
Source: EMBO Mol Med. 2025 Oct 9;17(11):3080–109. doi: 10.1038/s44321-025-00318-z (PMC12603302; doi:10.1038/s44321-025-00318-z)
Supplement: Supplementary file 9 — Source data Fig. 8 [file 44321_2025_318_MOESM9_ESM.zip › Figure 8/Figure 8K/Figure 8K.xlsx]

## Sheet: Sheet1
Saline	FSTL1
32.5884	9.96747
44.5584	10.1989
38.8377	14.3396
36.9236	16.3416
27.6649	18.7731
30.7652	25.7423
